# Supplementary material for: Prefrontal parvalbumin interneurons require juvenile social experience to establish adult social behavior
Source: Nat Commun. 2020 Feb 21;11:1003. doi: 10.1038/s41467-020-14740-z (PMC7035248; doi:10.1038/s41467-020-14740-z)
Supplement: Supplementary file 4 — Source Data [file 41467_2020_14740_MOESM4_ESM.xlsx]

## Sheet: Fig1d
social	social	social	social	social	social	social	social	social		object	object	object	object	object	object	object	object	object
362	363	371	372	373	99191	99192	99193	99194		362	363	371	372	373	99191	99192	99193	99194
-0.519142	-0.456941	0.0596396	0.837226	1.54622	-0.158005	0.0750565	-0.167563	-0.107601		-0.047021	0.153844	-0.625649	-0.865278	0.0806886	-1.14808	0.454983	-1.10552	0.186984
-0.521527	-0.47445	0.0588839	0.853853	1.53788	-0.161558	0.063784	-0.150717	-0.105399		-0.0641385	0.153028	-0.611431	-0.863923	0.0788159	-1.13122	0.454777	-1.10516	0.178388
-0.527357	-0.482214	0.0547437	0.8689	1.52775	-0.162107	0.0550459	-0.132762	-0.102968		-0.0855518	0.147076	-0.602306	-0.86622	0.074122	-1.11567	0.452048	-1.10393	0.167817
-0.535115	-0.482515	0.0468534	0.881967	1.51633	-0.160271	0.0490898	-0.114356	-0.100783		-0.106393	0.138677	-0.59824	-0.871952	0.0673698	-1.10036	0.447048	-1.10215	0.156042
-0.542587	-0.480049	0.0360311	0.893262	1.50469	-0.157935	0.0449605	-0.0962594	-0.0994554		-0.12252	0.130815	-0.598164	-0.880011	0.0599521	-1.08409	0.441111	-1.10022	0.144485
-0.547612	-0.480348	0.0241532	0.903567	1.49406	-0.157428	0.0410098	-0.0790713	-0.0994734		-0.131716	0.125891	-0.600624	-0.888683	0.0533731	-1.06616	0.43596	-1.09843	0.134617
-0.548914	-0.487967	0.0135849	0.914	1.48531	-0.160476	0.0356448	-0.0630398	-0.101003		-0.134209	0.125089	-0.604482	-0.896172	0.0486613	-1.04668	0.432906	-1.09686	0.127292
-0.546674	-0.505055	0.00636784	0.925626	1.47855	-0.167317	0.0280081	-0.048014	-0.103833		-0.1323	0.128142	-0.6093	-0.901193	0.0459876	-1.02662	0.432267	-1.09531	0.122341
-0.54256	-0.530826	0.00350385	0.939044	1.47312	-0.176384	0.0183498	-0.0335357	-0.107467		-0.129265	0.133574	-0.615214	-0.903437	0.0446785	-1.00738	0.433194	-1.09342	0.118649
-0.539082	-0.562122	0.00463721	0.95414	1.46791	-0.184796	0.00796859	-0.0190336	-0.111342		-0.12801	0.139366	-0.622375	-0.903659	0.043615	-0.990267	0.433945	-1.09078	0.114655
-0.538508	-0.594747	0.00824855	0.970123	1.46181	-0.189522	-0.00126613	-0.00404738	-0.11508		-0.130112	0.1438	-0.630356	-0.903302	0.041805	-0.975986	0.432509	-1.0871	0.109037
-0.541823	-0.624876	0.0122475	0.985857	1.45418	-0.188714	-0.00765757	0.0115971	-0.118675		-0.135591	0.146117	-0.637958	-0.903784	0.038841	-0.964382	0.427411	-1.08233	0.101242
-0.548264	-0.649901	0.0147087	1.00034	1.44504	-0.182544	-0.0104102	0.0277341	-0.122521		-0.143397	0.1467	-0.643616	-0.905781	0.0350368	-0.954495	0.418396	-1.0767	0.0916335
-0.555654	-0.668496	0.0144879	1.01308	1.43499	-0.173135	-0.0100199	0.0439534	-0.12724		-0.152178	0.146718	-0.6462	-0.90886	0.0312208	-0.944883	0.406706	-1.07064	0.0812408
-0.561363	-0.680191	0.0115458	1.02426	1.42501	-0.163609	-0.00810415	0.05981	-0.133378		-0.16087	0.147479	-0.645728	-0.911666	0.0283232	-0.934153	0.394771	-1.0646	0.0712379
-0.56338	-0.684999	0.00691716	1.03451	1.41599	-0.156751	-0.00670195	0.0750521	-0.141115		-0.168854	0.149882	-0.643558	-0.912542	0.0269598	-0.921505	0.385342	-1.05887	0.0624013
-0.561002	-0.683434	0.00235306	1.04456	1.40849	-0.153923	-0.00735033	0.089753	-0.150126		-0.175783	0.15424	-0.641886	-0.910273	0.0271723	-0.907091	0.380446	-1.05345	0.0547455
-0.554892	-0.676856	-0.000263257	1.05486	1.40243	-0.15469	-0.0103876	0.104275	-0.159682		-0.181328	0.160484	-0.642819	-0.904601	0.0283961	-0.892014	0.380602	-1.04812	0.0474709
-0.546592	-0.667742	0.000446633	1.06538	1.39717	-0.157221	-0.0148319	0.119084	-0.168942		-0.18508	0.168522	-0.647414	-0.896319	0.0296503	-0.877897	0.384686	-1.04247	0.0392552
-0.537771	-0.659546	0.00488726	1.07564	1.39178	-0.159179	-0.018886	0.134506	-0.177296		-0.186661	0.178427	-0.655104	-0.886973	0.0298877	-0.866199	0.390479	-1.03622	0.0288047
-0.529552	-0.65602	0.0123805	1.08488	1.38544	-0.158696	-0.0207955	0.150551	-0.184604		-0.185936	0.190342	-0.663694	-0.878326	0.0283972	-0.85758	0.395598	-1.02929	0.0154707
-0.522114	-0.66024	0.0214758	1.09242	1.37791	-0.155071	-0.0196385	0.166891	-0.191232		-0.18322	0.204162	-0.669955	-0.871808	0.0251097	-0.851636	0.398374	-1.02186	-0.00032566
-0.514694	-0.673675	0.0305463	1.09788	1.36957	-0.148978	-0.0156958	0.182979	-0.197882		-0.179401	0.219227	-0.670654	-0.868102	0.0206608	-0.847152	0.39829	-1.01435	-0.0170864
-0.50597	-0.695577	0.0383922	1.10141	1.36132	-0.142121	-0.0102878	0.198268	-0.205299		-0.175921	0.234203	-0.663731	-0.866991	0.0161413	-0.842745	0.395892	-1.00718	-0.0327049
-0.494715	-0.722882	0.0445776	1.10362	1.35402	-0.13645	-0.00519975	0.212417	-0.213976		-0.174552	0.247244	-0.649242	-0.867516	0.0126173	-0.837566	0.392307	-1.00069	-0.0452429
-0.48048	-0.750715	0.0493777	1.10538	1.34806	-0.133211	-0.00194767	0.225416	-0.223943		-0.176874	0.256391	-0.629617	-0.86842	0.0106381	-0.831721	0.388614	-0.994974	-0.0536743
-0.46397	-0.773514	0.0534282	1.10753	1.34308	-0.132227	-0.00115384	0.237585	-0.23473		-0.183561	0.260127	-0.608994	-0.868744	0.00998271	-0.826234	0.385341	-0.989934	-0.0582527
-0.446863	-0.786656	0.0573031	1.11051	1.33812	-0.131826	-0.00224412	0.249453	-0.245508		-0.193723	0.257969	-0.591734	-0.868282	0.00978257	-0.822593	0.382221	-0.985298	-0.0603369
-0.431082	-0.788134	0.0612368	1.11422	1.33206	-0.129539	-0.0035885	0.261549	-0.255383		-0.204733	0.250928	-0.580696	-0.867677	0.00895421	-0.822103	0.378304	-0.98076	-0.0617765
-0.417834	-0.779623	0.0650746	1.11815	1.32411	-0.123327	-0.00307734	0.274181	-0.263733		-0.212818	0.241624	-0.57603	-0.868048	0.00671046	-0.825315	0.372376	-0.976107	-0.0641559
-0.406919	-0.766319	0.0684024	1.1217	1.31417	-0.112737	0.00104232	0.287286	-0.270467		-0.214307	0.233855	-0.57511	-0.870316	0.00289265	-0.831734	0.363562	-0.971318	-0.0682268
-0.3967	-0.755401	0.0707413	1.12456	1.30296	-0.0993735	0.00940058	0.300422	-0.27607		-0.207077	0.231611	-0.573641	-0.874584	-0.00201614	-0.839906	0.351846	-0.966573	-0.0737347
-0.384749	-0.753568	0.07172	1.12687	1.2918	-0.0863768	0.0211757	0.312934	-0.281401		-0.191515	0.237822	-0.567465	-0.879927	-0.00716075	-0.847845	0.338253	-0.962167	-0.0796511
-0.368862	-0.76463	0.071183	1.12919	1.28224	-0.0771417	0.0344139	0.324215	-0.287333		-0.170567	0.253298	-0.554221	-0.884704	-0.0117066	-0.853698	0.324541	-0.958357	-0.0846707
-0.347926	-0.788108	0.0692202	1.13213	1.27552	-0.0738894	0.0469007	0.333968	-0.294383		-0.148835	0.276371	-0.534206	-0.88724	-0.0151772	-0.856396	0.312482	-0.955193	-0.0877697
-0.322281	-0.819352	0.0661012	1.13608	1.27217	-0.0767583	0.0571831	0.342323	-0.30252		-0.131122	0.303395	-0.510168	-0.88653	-0.0176221	-0.85603	0.30309	-0.952455	-0.0886268
-0.293491	-0.851034	0.0621179	1.14092	1.27178	-0.0837893	0.0652409	0.349772	-0.311218		-0.120978	0.32995	-0.486251	-0.882639	-0.0195774	-0.853775	0.296185	-0.949707	-0.0877697
-0.263714	-0.875387	0.0573928	1.14611	1.2731	-0.0917393	0.0724764	0.356942	-0.319728		-0.11973	0.352242	-0.466553	-0.876652	-0.0218434	-0.851344	0.290536	-0.946476	-0.0863876
-0.234949	-0.886416	0.0517718	1.15082	1.27446	-0.0973301	0.0810481	0.364324	-0.327415		-0.126201	0.36821	-0.453792	-0.870247	-0.0251442	-0.850212	0.284494	-0.942457	-0.0858649
-0.208411	-0.881491	0.0449085	1.1543	1.27436	-0.0984276	0.0928952	0.372091	-0.334026		-0.137157	0.377995	-0.448471	-0.865084	-0.0297819	-0.850969	0.276779	-0.93766	-0.0872091
-0.184211	-0.861942	0.0365453	1.15614	1.27204	-0.0947391	0.10892	0.380067	-0.339772		-0.14833	0.383731	-0.448769	-0.862221	-0.0354337	-0.853102	0.267028	-0.932412	-0.0906207
-0.161412	-0.832576	0.0268454	1.1564	1.26766	-0.0878058	0.128667	0.38784	-0.345228		-0.15575	0.388771	-0.451197	-0.861761	-0.0412176	-0.855303	0.255863	-0.927244	-0.0954156
-0.138503	-0.800207	0.0165556	1.15568	1.26217	-0.0802941	0.150592	0.394959	-0.351087		-0.15702	0.396631	-0.451847	-0.862832	-0.0460483	-0.856123	0.244518	-0.922687	-0.100355
-0.114145	-0.771613	0.00684476	1.15482	1.25676	-0.0748215	0.172736	0.401122	-0.357885		-0.152063	0.409912	-0.447783	-0.863952	-0.0491452	-0.854627	0.234235	-0.919091	-0.104229
-0.0879223	-0.751572	-0.00115412	1.15467	1.25234	-0.0727567	0.193539	0.406296	-0.36577		-0.143031	0.42951	-0.438016	-0.863673	-0.050444	-0.850768	0.225688	-0.916508	-0.106409
-0.0607201	-0.741684	-0.00688197	1.15565	1.2492	-0.0735113	0.212477	0.410722	-0.374426		-0.13337	0.454371	-0.423636	-0.861262	-0.0506856	-0.845343	0.21864	-0.914687	-0.107091
-0.0344766	-0.7404	-0.0106986	1.15764	1.24699	-0.0746938	0.230299	0.414822	-0.38317		-0.126443	0.481904	-0.407071	-0.85711	-0.0511158	-0.839614	0.211947	-0.913181	-0.107147
-0.0113667	-0.744137	-0.0138569	1.15995	1.24501	-0.0731286	0.248758	0.419019	-0.39121		-0.124348	0.508911	-0.39087	-0.852628	-0.0529375	-0.834777	0.203937	-0.911529	-0.107668
0.00718781	-0.748879	-0.0181138	1.16169	1.24262	-0.0663082	0.269911	0.423555	-0.397959		-0.127434	0.532669	-0.376677	-0.84963	-0.0567818	-0.831491	0.193084	-0.90945	-0.109473
0.0211589	-0.751472	-0.0251417	1.16218	1.23955	-0.0535941	0.29524	0.428368	-0.403273		-0.134647	0.551694	-0.364851	-0.849487	-0.0624413	-0.829624	0.178757	-0.906972	-0.112781
0.0318617	-0.750169	-0.0359574	1.16132	1.23604	-0.0365837	0.324955	0.433103	-0.407487		-0.144384	0.56592	-0.354839	-0.852462	-0.0689552	-0.828291	0.161727	-0.90443	-0.117176
0.0412581	-0.744462	-0.0505496	1.15967	1.23279	-0.0184802	0.357824	0.437259	-0.411239		-0.155335	0.576319	-0.345914	-0.857555	-0.0749709	-0.826185	0.144115	-0.902323	-0.121837
0.0510082	-0.734614	-0.0678128	1.15826	1.23067	-0.0027973	0.391634	0.440412	-0.41516		-0.166935	0.584264	-0.337794	-0.86291	-0.0792118	-0.822096	0.128717	-0.901084	-0.125917
0.0617538	-0.721335	-0.0858167	1.15812	1.23035	0.00797817	0.424094	0.442407	-0.419592		-0.179332	0.591012	-0.330811	-0.866568	-0.0808782	-0.815426	0.117924	-0.900869	-0.128915
0.0729385	-0.705742	-0.102368	1.15991	1.23199	0.0131931	0.453742	0.443423	-0.424475		-0.193057	0.597487	-0.325627	-0.867206	-0.079866	-0.80645	0.112732	-0.901467	-0.130906
0.0831644	-0.689425	-0.115717	1.16363	1.23507	0.0140487	0.480423	0.443886	-0.429439		-0.208611	0.604347	-0.32274	-0.864572	-0.0767455	-0.79619	0.112323	-0.902382	-0.132531
0.0908628	-0.67437	-0.125177	1.16868	1.23855	0.0129407	0.505142	0.444273	-0.434035		-0.22615	0.612131	-0.322083	-0.859491	-0.0725019	-0.785928	0.114409	-0.90304	-0.134717
0.094993	-0.662612	-0.131389	1.17406	1.24122	0.0124574	0.529406	0.444913	-0.43798		-0.245314	0.621301	-0.322875	-0.853501	-0.0681068	-0.776582	0.116176	-0.903031	-0.138224
0.095541	-0.655715	-0.136093	1.17874	1.24226	0.0144237	0.554412	0.445867	-0.441292		-0.265243	0.632152	-0.323809	-0.848261	-0.0640686	-0.768284	0.115365	-0.902266	-0.1432
0.0936686	-0.654261	-0.141453	1.182	1.24152	0.0193098	0.580437	0.446941	-0.444287		-0.284828	0.644641	-0.323512	-0.844941	-0.0601631	-0.760357	0.111047	-0.900991	-0.148986
0.0914376	-0.657491	-0.14923	1.18366	1.23963	0.0261978	0.606679	0.447789	-0.447438		-0.303135	0.658253	-0.321185	-0.843781	-0.055501	-0.751708	0.103809	-0.899674	-0.15431
0.0911435	-0.663169	-0.160144	1.18414	1.23762	0.0333361	0.631537	0.448072	-0.451179		-0.319848	0.671954	-0.317197	-0.843992	-0.0489408	-0.741412	0.0953916	-0.898814	-0.157826
0.0944531	-0.667728	-0.173679	1.18426	1.23648	0.0390921	0.653198	0.447599	-0.45572		-0.335422	0.684304	-0.313313	-0.844079	-0.0396686	-0.729211	0.0879588	-0.898757	-0.158749
0.101701	-0.666838	-0.18837	1.18489	1.23669	0.0429064	0.670308	0.446417	-0.460931		-0.350757	0.693733	-0.3123	-0.842498	-0.0276558	-0.715699	0.0832934	-0.899571	-0.15727
0.111714	-0.65646	-0.202362	1.18651	1.23806	0.0457677	0.6825	0.444812	-0.466357		-0.366483	0.699032	-0.316892	-0.838363	-0.013756	-0.702148	0.0821691	-0.901033	-0.154533
0.122323	-0.634238	-0.214005	1.18898	1.23988	0.0498958	0.690585	0.443215	-0.471363		-0.382258	0.699927	-0.32848	-0.831883	0.000603749	-0.690085	0.0841051	-0.90271	-0.152178
0.131366	-0.600747	-0.222263	1.19159	1.24123	0.0577062	0.696307	0.442043	-0.475373		-0.39656	0.697529	-0.346156	-0.824272	0.0139744	-0.680788	0.0876068	-0.904138	-0.151659
0.137702	-0.559939	-0.226885	1.19333	1.24138	0.0705394	0.701708	0.441526	-0.478116		-0.407227	0.694352	-0.366669	-0.817173	0.0254024	-0.674852	0.0908368	-0.905005	-0.153664
0.141708	-0.518378	-0.22835	1.1934	1.24006	0.087811	0.708352	0.441615	-0.479739		-0.412522	0.6937	-0.385434	-0.811902	0.0346853	-0.671987	0.0924586	-0.905283	-0.157849
0.14504	-0.483366	-0.227661	1.19157	1.2375	0.107048	0.716732	0.442014	-0.48074		-0.412195	0.698554	-0.398231	-0.808894	0.042294	-0.671097	0.0922653	-0.905238	-0.162989
0.149815	-0.460639	-0.22603	1.18824	1.23436	0.124814	0.726173	0.442347	-0.481725		-0.407956	0.710378	-0.402842	-0.807625	0.0490403	-0.670665	0.0912586	-0.9053	-0.167436
0.157659	-0.452539	-0.224557	1.18429	1.23141	0.138089	0.735286	0.442373	-0.483116		-0.403124	0.728368	-0.399951	-0.806987	0.0556585	-0.669308	0.0911108	-0.905847	-0.169724
0.169067	-0.457331	-0.223992	1.18062	1.22921	0.145448	0.742735	0.442134	-0.484945		-0.401592	0.749526	-0.392987	-0.805899	0.0624623	-0.66629	0.0932744	-0.90702	-0.169094
0.183307	-0.469849	-0.224673	1.17775	1.2278	0.147563	0.747938	0.441958	-0.486859		-0.406558	0.769534	-0.387023	-0.80382	0.0691957	-0.661746	0.0982118	-0.908648	-0.165775
0.198808	-0.483149	-0.226643	1.17562	1.22665	0.146857	0.751337	0.442298	-0.48829		-0.419467	0.784086	-0.387191	-0.800972	0.0751322	-0.656487	0.105149	-0.910328	-0.160888
0.213818	-0.490596	-0.229865	1.1736	1.22482	0.146528	0.754141	0.443502	-0.488735		-0.439502	0.790177	-0.397107	-0.79821	0.0794023	-0.651469	0.112469	-0.911614	-0.156005
0.227099	-0.487777	-0.234344	1.1707	1.22146	0.149315	0.75773	0.445629	-0.48799		-0.463743	0.786961	-0.417773	-0.796635	0.0814431	-0.64721	0.118515	-0.912227	-0.152486
0.238442	-0.473745	-0.240079	1.16599	1.21618	0.15647	0.763037	0.44839	-0.486256		-0.487995	0.775967	-0.447241	-0.797101	0.0813821	-0.643449	0.122415	-0.912185	-0.15089
0.248842	-0.451228	-0.246866	1.15898	1.20934	0.167279	0.770193	0.451241	-0.484085		-0.508096	0.760678	-0.481161	-0.799779	0.0801539	-0.639245	0.124538	-0.911805	-0.150717
0.260224	-0.425674	-0.25413	1.14978	1.2019	0.179328	0.778561	0.453588	-0.482208		-0.521331	0.745609	-0.514093	-0.803958	0.0792452	-0.633449	0.126457	-0.911597	-0.150631
0.274742	-0.403346	-0.260964	1.13923	1.19496	0.189479	0.787077	0.455002	-0.481289		-0.527411	0.735093	-0.541183	-0.808191	0.0801425	-0.625296	0.130428	-0.912081	-0.149066
0.293879	-0.389108	-0.26642	1.1285	1.18931	0.195223	0.794745	0.455382	-0.481699		-0.528578	0.732122	-0.559614	-0.810808	0.0837283	-0.614814	0.138624	-0.913613	-0.144922
0.31775	-0.384761	-0.269925	1.11875	1.185	0.195843	0.801096	0.454999	-0.48337		-0.528655	0.737585	-0.569284	-0.810617	0.0899187	-0.602892	0.152349	-0.916266	-0.138009
0.344968	-0.388621	-0.271604	1.11058	1.18137	0.192839	0.806447	0.454408	-0.485811		-0.531419	0.750193	-0.572475	-0.807481	0.0977219	-0.590988	0.171516	-0.919808	-0.129051
0.373204	-0.396476	-0.272306	1.10386	1.17733	0.189351	0.811854	0.454246	-0.488287		-0.538997	0.767124	-0.57275	-0.802456	0.105678	-0.580627	0.194601	-0.923795	-0.119295
0.40019	-0.403396	-0.273339	1.09776	1.17181	0.188803	0.818737	0.454975	-0.49012		-0.551021	0.785089	-0.573649	-0.797377	0.112455	-0.572875	0.219143	-0.927743	-0.109943
0.42465	-0.405503	-0.275991	1.0912	1.16414	0.193404	0.828273	0.456689	-0.490985		-0.564885	0.801364	-0.577748	-0.794048	0.117327	-0.567975	0.242679	-0.931313	-0.101676
0.446716	-0.400981	-0.281074	1.08334	1.15435	0.203245	0.840818	0.459057	-0.491048		-0.576891	0.814372	-0.586367	-0.793437	0.120345	-0.565262	0.263719	-0.93443	-0.0944457
0.467657	-0.390078	-0.288612	1.07394	1.14318	0.216377	0.855634	0.461457	-0.490882		-0.583704	0.823702	-0.5998	-0.79526	0.122193	-0.563406	0.282327	-0.937288	-0.0875638
0.489115	-0.374425	-0.297784	1.06341	1.13186	0.229782	0.87111	0.46325	-0.491189		-0.583496	0.829729	-0.61773	-0.798133	0.123831	-0.560938	0.299999	-0.940211	-0.0800185
0.512252	-0.356204	-0.307138	1.05262	1.1217	0.240699	0.885411	0.464072	-0.492463		-0.576417	0.83318	-0.639519	-0.800203	0.126078	-0.55686	0.318874	-0.943471	-0.0708781
0.53717	-0.337545	-0.315034	1.04246	1.11363	0.24768	0.897265	0.464001	-0.494764		-0.564367	0.834871	-0.664271	-0.79994	0.129279	-0.551094	0.340677	-0.947134	-0.059647
0.562777	-0.320266	-0.320209	1.03346	1.10782	0.250962	0.906494	0.463529	-0.497699		-0.550293	0.835664	-0.690763	-0.796755	0.133152	-0.544533	0.365914	-0.951023	-0.0464402
0.587096	-0.305831	-0.322298	1.02566	1.10362	0.252099	0.914053	0.463345	-0.500618		-0.537263	0.836492	-0.717384	-0.791229	0.136869	-0.538649	0.393687	-0.954807	-0.031894
0.607872	-0.295405	-0.322074	1.01857	1.09978	0.253093	0.921559	0.464045	-0.502894		-0.527609	0.838325	-0.742189	-0.784901	0.139379	-0.534818	0.422163	-0.958162	-0.0168197
0.623318	-0.289913	-0.321264	1.01143	1.09506	0.255405	0.930566	0.465894	-0.504188		-0.52236	0.842019	-0.763085	-0.7797	0.139848	-0.533692	0.449409	-0.960916	-0.00173478
0.632764	-0.290073	-0.321965	1.00353	1.0887	0.259195	0.941908	0.468718	-0.504566		-0.521164	0.848096	-0.778194	-0.777226	0.13805	-0.534925	0.474172	-0.963121	0.0135017
0.636956	-0.296284	-0.325877	0.994549	1.08076	0.263094	0.955368	0.471982	-0.504459		-0.522733	0.856551	-0.786383	-0.778098	0.134489	-0.537371	0.496305	-0.965017	0.0297351
0.637829	-0.308324	-0.333682	0.984772	1.07204	0.26462	0.969742	0.474981	-0.504473		-0.525596	0.866732	-0.787852	-0.781635	0.130183	-0.539616	0.516726	-0.966923	0.0481781
0.637746	-0.324929	-0.344828	0.975058	1.06368	0.261166	0.983246	0.477102	-0.505116		-0.528791	0.877347	-0.784523	-0.786044	0.126185	-0.540585	0.536994	-0.969112	0.0698319
0.638532	-0.343555	-0.35778	0.966564	1.05663	0.251188	0.994126	0.47804	-0.506557		-0.532091	0.886651	-0.779889	-0.789097	0.123099	-0.539935	0.558674	-0.971695	0.0949511
0.640755	-0.360681	-0.370598	0.960291	1.05128	0.235087	1.00125	0.47792	-0.508492		-0.535673	0.89287	-0.778125	-0.789039	0.120832	-0.538101	0.582689	-0.974576	0.122822
0.643653	-0.372789	-0.381562	0.956669	1.04736	0.215321	1.00454	0.477246	-0.510208		-0.539487	0.894824	-0.782657	-0.785342	0.118711	-0.536028	0.608898	-0.977481	0.151959
0.645765	-0.377714	-0.389639	0.955366	1.04412	0.1956	1.00499	0.476708	-0.510831		-0.542793	0.892557	-0.79476	-0.778907	0.115866	-0.534707	0.636079	-0.980071	0.180622
0.645909	-0.375724	-0.394674	0.955445	1.04065	0.179495	1.00427	0.476905	-0.509676		-0.544251	0.887659	-0.812867	-0.771634	0.11167	-0.534705	0.662389	-0.98209	0.207416
0.643969	-0.36968	-0.39732	0.955776	1.03629	0.169083	1.00408	0.478102	-0.506535		-0.542555	0.882987	-0.833003	-0.765554	0.106028	-0.53585	0.686161	-0.983502	0.23173
0.641053	-0.364082	-0.398765	0.955515	1.03084	0.16423	1.0054	0.480145	-0.501779		-0.537247	0.881804	-0.850223	-0.761955	0.0994059	-0.537211	0.706688	-0.98454	0.253896
0.638984	-0.36337	-0.400338	0.954398	1.02472	0.162794	1.00816	0.482569	-0.496199		-0.52922	0.8866	-0.860449	-0.760902	0.0926369	-0.537391	0.724586	-0.985631	0.275024
0.639421	-0.370232	-0.40311	0.952752	1.01885	0.161581	1.01141	0.484861	-0.490689		-0.520594	0.898128	-0.861979	-0.761334	0.0866068	-0.535082	0.74153	-0.987226	0.296602
0.643059	-0.384617	-0.407604	0.951233	1.01427	0.157587	1.0139	0.48672	-0.485904		-0.514034	0.915067	-0.856117	-0.761614	0.0819275	-0.529637	0.759446	-0.989603	0.319983
0.64925	-0.403766	-0.413731	0.950465	1.01176	0.149027	1.01483	0.488209	-0.482062		-0.511801	0.934434	-0.846786	-0.760257	0.0786974	-0.5214	0.779581	-0.992752	0.345907
0.656165	-0.423131	-0.420972	0.950727	1.01143	0.135835	1.0143	0.489706	-0.478958		-0.514909	0.952552	-0.839325	-0.756533	0.0764262	-0.511609	0.801911	-0.996385	0.374249
0.661383	-0.437813	-0.428706	0.951817	1.0127	0.119544	1.01328	0.491708	-0.476145		-0.522638	0.966182	-0.838871	-0.750748	0.0741786	-0.501889	0.825147	-1.00007	0.404096
0.662701	-0.444051	-0.436498	0.953118	1.01451	0.10264	1.01317	0.494579	-0.473196		-0.532537	0.973435	-0.848772	-0.744131	0.0709237	-0.493567	0.847324	-1.00343	0.434158
0.658913	-0.440387	-0.444171	0.953829	1.01582	0.0875987	1.01518	0.498374	-0.469921		-0.540963	0.974252	-0.869499	-0.738377	0.0659719	-0.487131	0.866651	-1.0063	0.463345
0.650306	-0.428171	-0.45166	0.953291	1.01608	0.0759389	1.01977	0.5028	-0.466463		-0.544103	0.970342	-0.898408	-0.735001	0.0592984	-0.482104	0.882257	-1.00879	0.491238
0.638641	-0.411196	-0.458778	0.951274	1.01546	0.0676443	1.02646	0.507329	-0.46326		-0.539276	0.964631	-0.930514	-0.734727	0.0515713	-0.477345	0.894555	-1.01125	0.518209
0.626531	-0.394463	-0.465103	0.948114	1.0147	0.0612454	1.03397	0.511396	-0.46087		-0.526063	0.960323	-0.960079	-0.737173	0.04384	-0.471616	0.905117	-1.01415	0.545136
0.616395	-0.382446	-0.47011	0.944602	1.01472	0.0545933	1.04058	0.51463	-0.459737		-0.506763	0.95984	-0.982449	-0.741007	0.0370288	-0.464132	0.916127	-1.0179	0.57287
0.609393	-0.377538	-0.473487	0.94165	1.01614	0.0460017	1.04484	0.517019	-0.459974		-0.485811	0.963996	-0.995437	-0.744544	0.0314985	-0.45489	0.929578	-1.0227	0.60173
0.604874	-0.379346	-0.475459	0.939856	1.01898	0.035191	1.04607	0.518954	-0.461258		-0.468296	0.971748	-0.999732	-0.746517	0.0269018	-0.44467	0.946495	-1.02844	0.631297
0.600636	-0.38518	-0.476906	0.939188	1.02268	0.0235173	1.04476	0.521122	-0.462907		-0.458115	0.980654	-0.998286	-0.746644	0.0223915	-0.434752	0.966479	-1.03476	0.660583
0.593918	-0.391432	-0.479208	0.93896	1.02629	0.0133417	1.04245	0.524278	-0.464136		-0.456588	0.98785	-0.995061	-0.745701	0.0170511	-0.426468	0.987817	-1.04112	0.688464
0.582639	-0.395165	-0.483853	0.938135	1.02884	0.0068638	1.04119	0.528967	-0.464378		-0.46208	0.991094	-0.993751	-0.745081	0.0103239	-0.420727	1.00817	-1.04708	0.714174
0.566303	-0.39515	-0.491958	0.935812	1.02977	0.00503587	1.04267	0.535329	-0.46353		-0.470742	0.989409	-0.996911	-0.746081	0.0022517	-0.417672	1.02563	-1.05239	0.737645
0.546168	-0.39199	-0.50385	0.93165	1.02915	0.0070972	1.04751	0.543061	-0.461989		-0.477968	0.983112	-1.00564	-0.749295	-0.00654485	-0.416627	1.03956	-1.05713	0.759582
0.524693	-0.38749	-0.518834	0.926035	1.0277	0.0109076	1.05489	0.551563	-0.460474		-0.479957	0.973335	-1.0197	-0.7544	-0.0151009	-0.416379	1.05097	-1.06161	0.78125
0.50457	-0.383711	-0.535227	0.919918	1.02664	0.0138445	1.06296	0.560197	-0.4597		-0.474852	0.961412	-1.03777	-0.760369	-0.0224528	-0.415733	1.06198	-1.06621	0.804041
0.487794	-0.382161	-0.550712	0.91442	1.02718	0.0138078	1.06957	0.568533	-0.460073		-0.463186	0.948435	-1.05792	-0.765975	-0.0279818	-0.414096	1.07485	-1.07116	0.828955
0.475063	-0.383364	-0.562963	0.910382	1.0301	0.00991754	1.07318	0.576476	-0.461543		-0.447613	0.935136	-1.07794	-0.770308	-0.0316472	-0.411812	1.09083	-1.07645	0.856184
0.465682	-0.386809	-0.570376	0.908051	1.0354	0.00269336	1.07338	0.584227	-0.463651		-0.43205	0.922005	-1.09578	-0.773127	-0.0340176	-0.410035	1.10954	-1.08181	0.884967
0.457924	-0.391235	-0.572639	0.906985	1.04238	-0.00628134	1.07093	0.592123	-0.465737		-0.42047	0.909474	-1.10979	-0.774926	-0.036052	-0.410191	1.12906	-1.08688	0.913828
0.449728	-0.395139	-0.57087	0.906207	1.04996	-0.0150613	1.0673	0.600446	-0.467213		-0.415694	0.898053	-1.11884	-0.77672	-0.0386847	-0.413283	1.14662	-1.0914	0.941134
0.439518	-0.397346	-0.56723	0.904554	1.05725	-0.022168	1.06401	0.60928	-0.467787		-0.418582	0.888361	-1.12233	-0.779619	-0.0423818	-0.419398	1.15964	-1.09526	0.965752
0.426838	-0.397403	-0.564128	0.901093	1.06394	-0.0272464	1.06203	0.618476	-0.467581		-0.42794	0.881033	-1.12022	-0.784322	-0.0468911	-0.42764	1.16666	-1.09864	0.987492
0.412516	-0.395541	-0.563365	0.895478	1.0704	-0.0312534	1.06143	0.627716	-0.467078		-0.441154	0.876518	-1.11338	-0.790744	-0.0513411	-0.436512	1.16782	-1.10188	1.00714
0.398223	-0.392167	-0.565555	0.888076	1.07743	-0.0360194	1.06141	0.636651	-0.466934		-0.455252	0.874804	-1.1038	-0.797937	-0.0546642	-0.444531	1.16487	-1.10533	1.02604
0.385604	-0.387174	-0.570032	0.879806	1.08575	-0.0433033	1.06061	0.645051	-0.467694		-0.467862	0.875189	-1.09472	-0.80443	-0.05614	-0.450802	1.16051	-1.10924	1.04549
0.375388	-0.379556	-0.575196	0.871726	1.09566	-0.0537661	1.05775	0.652928	-0.469535		-0.477682	0.876311	-1.09001	-0.808852	-0.0557796	-0.455324	1.1575	-1.11359	1.06618
0.366954	-0.367722	-0.579134	0.86455	1.10679	-0.0664075	1.05225	0.660556	-0.47214		-0.484387	0.876549	-1.09301	-0.810572	-0.05436	-0.458935	1.15769	-1.11808	1.08798
0.358589	-0.35047	-0.580239	0.858335	1.11818	-0.0788261	1.0446	0.668378	-0.474802		-0.488243	0.874732	-1.10515	-0.81003	-0.0531103	-0.462952	1.16136	-1.12221	1.1101
0.348283	-0.328078	-0.577681	0.852478	1.1286	-0.0882336	1.03633	0.676819	-0.476702		-0.489818	0.870835	-1.12506	-0.808573	-0.0532193	-0.468628	1.16734	-1.12544	1.13155
0.334636	-0.30285	-0.571621	0.846037	1.13691	-0.0927336	1.02945	0.686079	-0.477272		-0.489961	0.866277	-1.14861	-0.807878	-0.0553968	-0.476613	1.17358	-1.12743	1.15161
0.317419	-0.278674	-0.56314	0.838182	1.14247	-0.0922269	1.02558	0.696011	-0.47644		-0.489964	0.863545	-1.1701	-0.809262	-0.0596574	-0.486627	1.1783	-1.12816	1.17021
0.297585	-0.259756	-0.553914	0.828578	1.14535	-0.0885079	1.02527	0.706163	-0.474655		-0.491642	0.865287	-1.18409	-0.813194	-0.0653777	-0.4975	1.18081	-1.12794	1.18806
0.276789	-0.249092	-0.54571	0.817497	1.1463	-0.0845426	1.02776	0.715962	-0.47268		-0.497103	0.873241	-1.18713	-0.819211	-0.0715777	-0.507606	1.18181	-1.12728	1.20641
0.256728	-0.247398	-0.539855	0.805674	1.14654	-0.083287	1.03132	0.724972	-0.471266		-0.508246	0.88753	-1.17892	-0.826217	-0.0773234	-0.515555	1.18295	-1.12667	1.22662
0.23855	-0.252888	-0.536883	0.793976	1.14723	-0.0865564	1.03402	0.733088	-0.47087		-0.526146	0.906584	-1.1624	-0.832974	-0.0821223	-0.520815	1.18589	-1.12634	1.24963
0.222537	-0.261928	-0.536494	0.78306	1.14904	-0.094357	1.03448	0.740583	-0.471531		-0.550558	0.927692	-1.14295	-0.838595	-0.0861743	-0.52398	1.19138	-1.12625	1.27546
0.208088	-0.27027	-0.537812	0.773144	1.15194	-0.104876	1.03238	0.747989	-0.472938		-0.579687	0.94789	-1.12691	-0.842856	-0.0903559	-0.526509	1.19883	-1.12609	1.30318
0.194024	-0.274478	-0.539794	0.763954	1.15525	-0.115113	1.02834	0.755879	-0.474632		-0.610291	0.964855	-1.11981	-0.846255	-0.0958945	-0.530071	1.20651	-1.12548	1.33117
0.17911	-0.273127	-0.541574	0.754859	1.15812	-0.121941	1.02357	0.764636	-0.476237		-0.638167	0.977542	-1.12478	-0.849779	-0.103828	-0.535802	1.21221	-1.12415	1.35777
0.162657	-0.267408	-0.542596	0.745159	1.15997	-0.123276	1.01916	0.774312	-0.47762		-0.659046	0.986402	-1.14153	-0.854425	-0.114477	-0.543841	1.21418	-1.12206	1.38197
0.144929	-0.260828	-0.542557	0.734412	1.16081	-0.118892	1.0156	0.784606	-0.478945		-0.669786	0.993153	-1.1665	-0.860646	-0.127196	-0.553322	1.21178	-1.11942	1.40374
0.127118	-0.257946	-0.541277	0.722684	1.16121	-0.110529	1.01247	0.794978	-0.480578		-0.669508	1.00011	-1.19397	-0.86795	-0.140549	-0.562791	1.20588	-1.11658	1.42394
0.110828	-0.262479	-0.538666	0.710575	1.162	-0.101137	1.00853	0.80484	-0.482885		-0.660186	1.00928	-1.21791	-0.874908	-0.152862	-0.570826	1.19854	-1.11392	1.44378
0.0972706	-0.27551	-0.534796	0.698975	1.1638	-0.0935527	1.00219	0.813773	-0.485997		-0.646254	1.02147	-1.23384	-0.879644	-0.162877	-0.576592	1.19238	-1.11166	1.46417
0.0866218	-0.294662	-0.530032	0.688648	1.16676	-0.0891832	0.992166	0.821687	-0.489644		-0.633238	1.03591	-1.23998	-0.880635	-0.170226	-0.58014	1.18951	-1.10977	1.4852
0.077892	-0.314709	-0.525091	0.679811	1.17046	-0.0873772	0.978124	0.828839	-0.49315		-0.625848	1.05042	-1.23735	-0.877446	-0.175503	-0.582369	1.19074	-1.10797	1.50608
0.0694118	-0.329442	-0.520948	0.671964	1.17408	-0.0858034	0.960946	0.835698	-0.495636		-0.626332	1.06235	-1.22891	-0.871015	-0.179971	-0.584678	1.19513	-1.10582	1.52542
0.0596615	-0.33398	-0.518617	0.664038	1.1767	-0.081651	0.942489	0.842698	-0.496348		-0.633752	1.06959	-1.21835	-0.863324	-0.185036	-0.588429	1.2004	-1.10289	1.54179
0.0479908	-0.326526	-0.518862	0.654832	1.17767	-0.0730313	0.924865	0.850002	-0.494973		-0.64445	1.07142	-1.20893	-0.856631	-0.191737	-0.594411	1.20391	-1.09898	1.55421
0.0348685	-0.308894	-0.521922	0.643502	1.17687	-0.0598904	0.909576	0.857379	-0.491787		-0.653419	1.06872	-1.20279	-0.852607	-0.200415	-0.602521	1.20385	-1.09421	1.56256
0.0215927	-0.285739	-0.527321	0.629895	1.1748	-0.0440352	0.896933	0.86429	-0.48756		-0.656015	1.06351	-1.20081	-0.851781	-0.210651	-0.611833	1.20015	-1.089	1.56758
0.0096642	-0.262955	-0.53383	0.614593	1.17246	-0.0283442	0.886059	0.870123	-0.483254		-0.649408	1.05819	-1.20275	-0.853481	-0.221462	-0.621054	1.19447	-1.08389	1.57065
0.000136708	-0.245896	-0.53965	0.59868	1.171	-0.015584	0.875462	0.87449	-0.479673		-0.633391	1.05477	-1.20761	-0.856235	-0.231701	-0.629186	1.18953	-1.07932	1.57329
-0.00681435	-0.237981	-0.542852	0.583342	1.17124	-0.00735647	0.863867	0.877421	-0.477204		-0.610413	1.05441	-1.21412	-0.858419	-0.240505	-0.63606	1.18794	-1.07552	1.57659
-0.0119906	-0.240011	-0.54199	0.569485	1.17333	-0.00356086	0.850905	0.879391	-0.47574		-0.584865	1.05725	-1.22113	-0.858911	-0.24763	-0.642469	1.19119	-1.07238	1.58081
-0.0169276	-0.250312	-0.536678	0.557458	1.17662	-0.0025229	0.837341	0.881161	-0.474814		-0.561801	1.06255	-1.22787	-0.857503	-0.253514	-0.649809	1.19918	-1.06958	1.5854
-0.0233619	-0.265614	-0.527874	0.546996	1.17999	-0.00171597	0.824785	0.883515	-0.473839		-0.545451	1.06902	-1.23384	-0.854953	-0.259011	-0.659425	1.21044	-1.06674	1.58932
-0.0325422	-0.282398	-0.517692	0.53736	1.18231	0.00118042	0.815068	0.887006	-0.472385		-0.538001	1.07527	-1.23853	-0.852625	-0.26491	-0.67198	1.22279	-1.06358	1.59165
-0.0446247	-0.298188	-0.508762	0.527667	1.18295	0.00726824	0.809542	0.891795	-0.470382		-0.539085	1.08033	-1.24123	-0.851835	-0.271493	-0.687152	1.2343	-1.06006	1.59222
-0.0584532	-0.312266	-0.503391	0.517268	1.18207	0.0158832	0.808569	0.897637	-0.468174		-0.546195	1.08389	-1.24117	-0.853152	-0.278359	-0.703771	1.24394	-1.05638	1.59169
-0.0719168	-0.325477	-0.502847	0.506047	1.18045	0.0248005	0.811365	0.904027	-0.466406		-0.555767	1.08633	-1.23797	-0.855993	-0.284627	-0.720279	1.25203	-1.0529	1.59134
-0.0828127	-0.339259	-0.507026	0.494476	1.17915	0.031175	0.816245	0.910428	-0.465772		-0.564414	1.08845	-1.23234	-0.858753	-0.289415	-0.735305	1.25998	-1.05007	1.59246
-0.0898352	-0.354466	-0.514575	0.483389	1.17901	0.0328248	0.821231	0.916527	-0.466708		-0.569753	1.09098	-1.22626	-0.859466	-0.29231	-0.74812	1.26977	-1.04818	1.59572
-0.0931946	-0.370683	-0.523379	0.473569	1.18033	0.0292451	0.824801	0.922392	-0.469175		-0.570575	1.0943	-1.22262	-0.856705	-0.293611	-0.758834	1.28294	-1.0473	1.60085
-0.0945407	-0.386404	-0.531203	0.465344	1.18277	0.021838	0.826485	0.928471	-0.472643		-0.566511	1.09853	-1.22412	-0.85027	-0.294217	-0.768292	1.29993	-1.0472	1.6067
-0.0962394	-0.399903	-0.536314	0.458398	1.18552	0.0132382	0.827023	0.935418	-0.476301		-0.557609	1.10378	-1.23214	-0.841333	-0.295262	-0.777709	1.31973	-1.04745	1.61174
-0.100388	-0.41024	-0.537905	0.451887	1.18754	0.00608983	0.827957	0.943816	-0.479398		-0.544159	1.1105	-1.24603	-0.831958	-0.297661	-0.78816	1.34028	-1.04757	1.61462
-0.108051	-0.41777	-0.536245	0.44479	1.18804	0.00189613	0.830819	0.953921	-0.481559		-0.526832	1.11945	-1.26322	-0.824266	-0.301773	-0.800102	1.35943	-1.04726	1.61471
-0.119012	-0.423908	-0.532485	0.436319	1.18671	0.00047855	0.836295	0.965573	-0.482917		-0.506916	1.13141	-1.28013	-0.819634	-0.307258	-0.813137	1.37593	-1.0465	1.61242
-0.132052	-0.430316	-0.528187	0.426202	1.18392	0.000225538	0.843785	0.978278	-0.484006		-0.486381	1.14657	-1.29341	-0.818275	-0.313184	-0.826154	1.39005	-1.04552	1.60909
-0.145537	-0.437983	-0.524744	0.414727	1.18055	-0.00107602	0.851587	0.991454	-0.485477		-0.467616	1.16422	-1.30109	-0.819303	-0.318324	-0.837817	1.4034	-1.04469	1.6066
-0.158051	-0.446602	-0.522914	0.402584	1.17768	-0.0052448	0.857605	1.00469	-0.48779		-0.452897	1.18275	-1.30315	-0.821193	-0.321586	-0.847197	1.41816	-1.04431	1.6067
-0.168879	-0.454497	-0.522675	0.390561	1.17609	-0.0129432	0.860234	1.01788	-0.49101		-0.443744	1.20013	-1.30154	-0.822427	-0.322432	-0.854226	1.43604	-1.04448	1.61039
-0.178243	-0.459131	-0.52343	0.379242	1.17593	-0.0233936	0.859023	1.03125	-0.49479		-0.440349	1.21455	-1.29949	-0.822097	-0.32112	-0.859744	1.45747	-1.04504	1.61753
-0.187217	-0.45807	-0.524414	0.368789	1.17664	-0.0346431	0.854857	1.0452	-0.498515		-0.441253	1.22507	-1.30041	-0.820273	-0.318637	-0.865127	1.48134	-1.04571	1.62692
-0.197316	-0.45015	-0.525054	0.358894	1.17724	-0.0443007	0.849623	1.06011	-0.50156		-0.443427	1.23206	-1.30662	-0.818013	-0.316297	-0.871676	1.50542	-1.04617	1.63677
-0.209849	-0.436443	-0.525091	0.348939	1.17681	-0.050526	0.845516	1.07616	-0.503551		-0.442905	1.23718	-1.31837	-0.816965	-0.315177	-0.880095	1.52718	-1.04625	1.64551
-0.225298	-0.420537	-0.524456	0.338319	1.17493	-0.0529141	0.844248	1.09324	-0.504543		-0.43593	1.24311	-1.33354	-0.818677	-0.315642	-0.890265	1.54465	-1.04597	1.65236
-0.24303	-0.407774	-0.523048	0.32679	1.17183	-0.0528729	0.846428	1.11099	-0.505047		-0.420351	1.25285	-1.34834	-0.823877	-0.317226	-0.901378	1.55725	-1.04557	1.65765
-0.261564	-0.403501	-0.520601	0.314692	1.16831	-0.0532255	0.851324	1.12896	-0.505872		-0.39671	1.26879	-1.35865	-0.832051	-0.318899	-0.912331	1.56602	-1.04542	1.66259
-0.279281	-0.41096	-0.516756	0.302889	1.1653	-0.0571063	0.857137	1.1468	-0.507834		-0.368461	1.29179	-1.36166	-0.841553	-0.319603	-0.922187	1.57336	-1.04586	1.6687
-0.295218	-0.429741	-0.511286	0.292429	1.16349	-0.0665994	0.86173	1.16445	-0.511434		-0.341083	1.32079	-1.35686	-0.850239	-0.318759	-0.930535	1.58218	-1.04703	1.67722
-0.309498	-0.455592	-0.504339	0.284068	1.16304	-0.0817616	0.863551	1.18219	-0.516656		-0.320334	1.35299	-1.3461	-0.85632	-0.316525	-0.937642	1.59479	-1.04884	1.68866
-0.323162	-0.481764	-0.496565	0.277894	1.1635	-0.100525	0.862355	1.2006	-0.522985		-0.31033	1.38488	-1.33273	-0.859036	-0.313705	-0.94433	1.61205	-1.05093	1.70269
-0.337519	-0.501346	-0.48904	0.273242	1.16391	-0.11954	0.859369	1.22028	-0.529659		-0.312215	1.41347	-1.32032	-0.858835	-0.311407	-0.951609	1.63302	-1.05284	1.7184
-0.353398	-0.509584	-0.483006	0.268948	1.16322	-0.135563	0.856771	1.2416	-0.53601		-0.323878	1.43746	-1.31143	-0.857026	-0.310608	-0.96018	1.6555	-1.05417	1.73468
-0.370697	-0.505318	-0.479491	0.263803	1.16061	-0.146734	0.856715	1.26445	-0.541758		-0.340738	1.45761	-1.30701	-0.855107	-0.311797	-0.970003	1.67704	-1.0548	1.75073
-0.388414	-0.491086	-0.47889	0.257013	1.15584	-0.153225	0.860355	1.2883	-0.547089		-0.357199	1.47642	-1.30641	-0.854114	-0.314793	-0.980162	1.696	-1.05491	1.76636
-0.405074	-0.472061	-0.480659	0.248453	1.14944	-0.157027	0.867339	1.31232	-0.552512		-0.368269	1.4971	-1.30781	-0.854247	-0.318789	-0.989142	1.71222	-1.05489	1.78207
-0.419315	-0.45429	-0.483269	0.238649	1.14251	-0.161064	0.87599	1.33573	-0.558575		-0.370864	1.52254	-1.30899	-0.854882	-0.322621	-0.995433	1.72679	-1.05519	1.79876
-0.430418	-0.442839	-0.484536	0.228516	1.13628	-0.16799	0.884054	1.35803	-0.565585		-0.364495	1.55439	-1.30808	-0.854917	-0.32517	-0.998194	1.74142	-1.05608	1.81726
-0.438614	-0.440321	-0.48229	0.218972	1.1316	-0.179133	0.889637	1.37919	-0.573446		-0.35117	1.59269	-1.30416	-0.853309	-0.325781	-0.997625	1.75744	-1.05752	1.83779
-0.445102	-0.446215	-0.475181	0.21056	1.12853	-0.193931	0.891925	1.39953	-0.58168		-0.334541	1.63589	-1.2975	-0.849599	-0.324497	-0.994886	1.77515	-1.05921	1.85971
-0.451736	-0.457174	-0.463279	0.203214	1.12642	-0.210093	0.891418	1.41959	-0.589583		-0.318534	1.6814	-1.28928	-0.84425	-0.321994	-0.991582	1.79362	-1.06067	1.88169
-0.46042	-0.468253	-0.448179	0.196264	1.12416	-0.224476	0.889647	1.43984	-0.596472		-0.305957	1.72633	-1.28097	-0.8386	-0.319209	-0.989102	1.81104	-1.06143	1.9023
-0.472382	-0.47464	-0.432508	0.188695	1.12074	-0.234398	0.888528	1.46047	-0.601919		-0.297638	1.76841	-1.27351	-0.834403	-0.316866	-0.988107	1.82543	-1.0612	1.92063
-0.487646	-0.473198	-0.419039	0.179586	1.11574	-0.238857	0.889581	1.48132	-0.60591		-0.292442	1.80667	-1.26699	-0.833093	-0.315116	-0.988383	1.83554	-1.05998	1.93679
-0.505	-0.46318	-0.409748	0.168551	1.10943	-0.239064	0.893327	1.50187	-0.608848		-0.288123	1.84161	-1.26076	-0.835095	-0.31351	-0.989045	1.84141	-1.05809	1.95183
-0.522553	-0.445921	-0.405205	0.155964	1.10264	-0.237986	0.899067	1.52148	-0.611389		-0.282513	1.87488	-1.25417	-0.839551	-0.311293	-0.988982	1.84465	-1.05601	1.9673
-0.538638	-0.423833	-0.404479	0.142859	1.09644	-0.239016	0.905179	1.53961	-0.614167		-0.274456	1.9085	-1.24721	-0.844644	-0.307849	-0.987336	1.848	-1.05427	1.98456
-0.55261	-0.399377	-0.405552	0.130509	1.09165	-0.244415	0.909839	1.55605	-0.617504		-0.264068	1.94415	-1.24084	-0.848416	-0.303065	-0.98386	1.85441	-1.0532	2.00424
-0.565093	-0.374562	-0.406034	0.119899	1.08863	-0.254284	0.911861	1.57106	-0.621265		-0.252332	1.98271	-1.23652	-0.849657	-0.297438	-0.979046	1.86599	-1.05281	2.02597
-0.577564	-0.351079	-0.403943	0.111341	1.0871	-0.266562	0.911275	1.58522	-0.624925		-0.240421	2.02432	-1.23549	-0.848438	-0.291912	-0.973965	1.8832	-1.05285	2.04858
-0.591524	-0.330709	-0.398292	0.104399	1.08628	-0.278024	0.909332	1.59922	-0.627839		-0.229166	2.06872	-1.23796	-0.846015	-0.287541	-0.969857	1.9048	-1.05287	2.0706
-0.607698	-0.315496	-0.389337	0.0981539	1.08519	-0.285752	0.907902	1.61354	-0.629562		-0.218934	2.1155	-1.2429	-0.84419	-0.285107	-0.967608	1.92848	-1.05252	2.09077
-0.625666	-0.307429	-0.3784	0.091638	1.0831	-0.288389	0.908586	1.62826	-0.630084		-0.209849	2.16411	-1.24833	-0.84445	-0.284844	-0.967338	1.95194	-1.05169	2.10854
-0.644017	-0.307753	-0.367331	0.0842362	1.07982	-0.286654	0.911961	1.64304	-0.629843		-0.202136	2.21369	-1.25217	-0.847299	-0.286317	-0.96831	1.97389	-1.05056	2.12422
-0.660917	-0.316308	-0.357789	0.0758966	1.07587	-0.283003	0.91735	1.65727	-0.629544		-0.196363	2.26277	-1.25301	-0.852013	-0.288526	-0.969242	1.99441	-1.04953	2.1388
-0.674804	-0.331247	-0.35063	0.0670921	1.0723	-0.280618	0.923176	1.67035	-0.629869		-0.193476	2.30935	-1.2507	-0.856895	-0.290216	-0.968894	2.01468	-1.049	2.15357
-0.684974	-0.34927	-0.345655	0.0585836	1.07018	-0.282154	0.927681	1.68197	-0.631211		-0.194587	2.35122	-1.24659	-0.85988	-0.290312	-0.966644	2.03623	-1.0492	2.16945
-0.69189	-0.366314	-0.341815	0.0510876	1.07013	-0.288657	0.929658	1.69217	-0.633543		-0.200564	2.38654	-1.24312	-0.859279	-0.288322	-0.962772	2.06009	-1.05009	2.18654
-0.69709	-0.378556	-0.337739	0.0449693	1.07199	-0.299047	0.928863	1.70132	-0.636439		-0.211478	2.41442	-1.24305	-0.854404	-0.284502	-0.958302	2.08632	-1.0514	2.20405
-0.702682	-0.383527	-0.332316	0.0400723	1.07488	-0.310379	0.926013	1.70998	-0.639244		-0.226121	2.43542	-1.24842	-0.845838	-0.279691	-0.954511	2.11393	-1.05272	2.22057
-0.710541	-0.381064	-0.325039	0.0357613	1.0776	-0.318863	0.92241	1.71859	-0.641305		-0.241877	2.45156	-1.25963	-0.835225	-0.274858	-0.95234	2.1413	-1.05369	2.23468
-0.721499	-0.373715	-0.316011	0.0311835	1.07911	-0.321325	0.919368	1.72738	-0.642203		-0.255212	2.46615	-1.27502	-0.824608	-0.270591	-0.951995	2.16687	-1.0541	2.24559
-0.734908	-0.366202	-0.305687	0.0256545	1.07895	-0.316498	0.917664	1.73618	-0.64189		-0.262765	2.48302	-1.29144	-0.815554	-0.266797	-0.952866	2.18976	-1.05403	2.25342
-0.748876	-0.363892	-0.294549	0.0189963	1.07737	-0.305561	0.917195	1.74457	-0.640676		-0.262665	2.50551	-1.30546	-0.808481	-0.262759	-0.953777	2.21027	-1.05376	2.25912
-0.761107	-0.370676	-0.282898	0.0116478	1.07514	-0.291634	0.916997	1.75197	-0.639061		-0.255454	2.5354	-1.31491	-0.802496	-0.257513	-0.95343	2.22979	-1.05371	2.26399
-0.769989	-0.387145	-0.270818	0.00447325	1.07328	-0.278428	0.915671	1.75795	-0.637479		-0.244101	2.57214	-1.31993	-0.795863	-0.250344	-0.950894	2.25032	-1.05421	2.26914
-0.775353	-0.409936	-0.258292	-0.00165165	1.07258	-0.268702	0.912076	1.76243	-0.636083		-0.233011	2.61284	-1.32299	-0.786851	-0.241147	-0.945976	2.27349	-1.0554	2.27501
-0.778538	-0.432664	-0.245373	-0.00627029	1.07338	-0.26325	0.90599	1.76568	-0.634678		-0.226429	2.65315	-1.32792	-0.774548	-0.230528	-0.939336	2.29984	-1.05709	2.28124
-0.781725	-0.448115	-0.232347	-0.00957739	1.0754	-0.260853	0.898395	1.76828	-0.632854		-0.226914	2.68867	-1.33829	-0.759246	-0.219606	-0.932287	2.32831	-1.05887	2.28681
-0.786902	-0.450772	-0.219794	-0.0123443	1.07786	-0.259128	0.891189	1.77077	-0.630239		-0.234493	2.7165	-1.35603	-0.742246	-0.209648	-0.926302	2.35671	-1.0603	2.29044
-0.794952	-0.438717	-0.208511	-0.0155878	1.07981	-0.25578	0.886402	1.77345	-0.62674		-0.246752	2.73608	-1.38063	-0.725243	-0.201648	-0.922404	2.38258	-1.06106	2.29107
-0.805241	-0.41425	-0.199255	-0.0201497	1.08058	-0.249659	0.885306	1.77618	-0.622646		-0.259726	2.74931	-1.40927	-0.709618	-0.195995	-0.920719	2.40437	-1.06117	2.28836
-0.815795	-0.383185	-0.192362	-0.0263715	1.08012	-0.241201	0.88784	1.77849	-0.618529		-0.269235	2.75975	-1.43767	-0.695917	-0.192319	-0.920401	2.4221	-1.06095	2.28285
-0.823956	-0.353168	-0.187414	-0.0339797	1.07915	-0.232127	0.89264	1.77977	-0.61502		-0.272228	2.77136	-1.46133	-0.683703	-0.189605	-0.920027	2.43733	-1.06092	2.27592
-0.827257	-0.331559	-0.18315	-0.0422029	1.07886	-0.224585	0.897637	1.77958	-0.612551		-0.267753	2.78735	-1.47687	-0.67177	-0.186556	-0.918259	2.45252	-1.06154	2.26933
-0.824255	-0.323459	-0.177777	-0.0500583	1.08046	-0.220087	0.900931	1.77782	-0.611193		-0.25725	2.80936	-1.48295	-0.65862	-0.182107	-0.914477	2.46992	-1.0631	2.26456
-0.81508	-0.330384	-0.169595	-0.0567072	1.08459	-0.21865	0.901543	1.77485	-0.610631		-0.244034	2.83708	-1.48068	-0.643044	-0.175872	-0.909049	2.49078	-1.06555	2.26233
-0.801459	-0.34999	-0.157692	-0.0617607	1.09106	-0.218498	0.899765	1.77129	-0.610268		-0.232079	2.86856	-1.47318	-0.624612	-0.168305	-0.903154	2.51488	-1.06863	2.26232
-0.786157	-0.376979	-0.142369	-0.0654202	1.09893	-0.216548	0.897012	1.76787	-0.609433		-0.224516	2.9009	-1.46448	-0.603867	-0.160463	-0.898246	2.54074	-1.0719	2.2635
-0.77195	-0.404906	-0.125072	-0.06838	1.10694	-0.209552	0.89527	1.76514	-0.607606		-0.222475	2.93118	-1.45822	-0.582107	-0.153492	-0.895446	2.56615	-1.07498	2.26464
-0.760546	-0.428202	-0.107847	-0.0715036	1.11396	-0.195472	0.896352	1.7633	-0.604597		-0.224794	2.95741	-1.45652	-0.560794	-0.148077	-0.895118	2.58905	-1.0777	2.26495
-0.751945	-0.443611	-0.0925692	-0.0753981	1.11945	-0.174457	0.901223	1.76214	-0.600621		-0.228706	2.97907	-1.45974	-0.540828	-0.144145	-0.896786	2.60824	-1.08009	2.26436
-0.744579	-0.450549	-0.0802593	-0.0800858	1.12356	-0.148897	0.909642	1.76113	-0.59621		-0.231165	2.99704	-1.46688	-0.522059	-0.140947	-0.899377	2.62382	-1.08245	2.26352
-0.73618	-0.450423	-0.0707447	-0.084945	1.12696	-0.12245	0.920296	1.75961	-0.591985		-0.230126	3.01304	-1.47647	-0.5033	-0.137449	-0.901682	2.6371	-1.08513	2.26339
-0.72492	-0.445498	-0.0627485	-0.0889672	1.13053	-0.0984842	0.9314	1.75712	-0.588374		-0.225207	3.02885	-1.48734	-0.482871	-0.132806	-0.902868	2.65	-1.08841	2.2648
-0.710256	-0.437963	-0.0543427	-0.0912082	1.13493	-0.0786522	0.941537	1.75355	-0.585399		-0.217545	3.04573	-1.49883	-0.459425	-0.126706	-0.902855	2.66411	-1.09226	2.26806
-0.693085	-0.429583	-0.0436028	-0.0912074	1.14031	-0.0622715	0.950357	1.74921	-0.582643		-0.209052	3.06422	-1.51059	-0.432617	-0.119463	-0.902395	2.67984	-1.09639	2.2728
-0.675219	-0.421857	-0.0292662	-0.089173	1.14617	-0.0467447	0.958771	1.7447	-0.57942		-0.201565	3.08437	-1.52209	-0.40332	-0.111859	-0.902799	2.69611	-1.10026	2.2781
-0.658514	-0.416285	-0.0111886	-0.0858592	1.15149	-0.0287471	0.968529	1.7406	-0.575077		-0.196232	3.10598	-1.53237	-0.373308	-0.104824	-0.905377	2.71078	-1.10335	2.2828
-0.644109	-0.414422	0.00956989	-0.0822183	1.15516	-0.00560227	0.981367	1.73726	-0.56927		-0.193323	3.12878	-1.54021	-0.344578	-0.0990656	-0.910823	2.72155	-1.10537	2.28595
-0.632042	-0.417598	0.0310988	-0.0790011	1.1564	0.0237244	0.998153	1.73465	-0.562106		-0.192385	3.15232	-1.54444	-0.318629	-0.094777	-0.918851	2.72704	-1.10638	2.28723
-0.62134	-0.426492	0.0513312	-0.0764747	1.15519	0.0583284	1.01844	1.73243	-0.554094		-0.192617	3.17573	-1.54452	-0.295971	-0.091519	-0.928262	2.72737	-1.10677	2.28712
-0.610467	-0.440761	0.0688104	-0.0743486	1.1523	0.0957757	1.04059	1.73019	-0.54595		-0.193291	3.19772	-1.5409	-0.275991	-0.0883628	-0.937452	2.72408	-1.1071	2.28674
-0.597947	-0.458868	0.083199	-0.0719184	1.14895	0.133003	1.06245	1.72762	-0.538343		-0.194076	3.21662	-1.53512	-0.257209	-0.0842738	-0.945109	2.71952	-1.10789	2.2874
-0.58298	-0.478187	0.0953025	-0.0683626	1.14629	0.167381	1.0821	1.72473	-0.531696		-0.195123	3.23074	-1.52965	-0.237818	-0.0785957	-0.950755	2.71588	-1.1094	2.28998
-0.565812	-0.495457	0.106615	-0.0630936	1.14491	0.197588	1.09857	1.72186	-0.526092		-0.196828	3.2388	-1.52724	-0.216352	-0.0714055	-0.954881	2.7144	-1.11161	2.29453
-0.547678	-0.507611	0.118624	-0.0560361	1.14462	0.223963	1.11212	1.71956	-0.5213		-0.199354	3.24033	-1.52996	-0.192236	-0.0635421	-0.958655	2.71496	-1.11421	2.30016
-0.530255	-0.512898	0.1322	-0.0477142	1.14462	0.2482	1.12408	1.71842	-0.516921		-0.202188	3.23594	-1.53826	-0.165988	-0.0562667	-0.963356	2.71611	-1.11677	2.30553
-0.514799	-0.511905	0.14732	-0.0390832	1.14393	0.272465	1.13643	1.71881	-0.512602		-0.204071	3.22749	-1.55032	-0.13893	-0.0507101	-0.969833	2.71569	-1.1189	2.30936
-0.501382	-0.507908	0.163166	-0.0311491	1.14187	0.298341	1.151	1.7208	-0.508234		-0.203471	3.21785	-1.56232	-0.112513	-0.0473825	-0.978168	2.71162	-1.12043	2.31107
-0.488646	-0.506132	0.17848	-0.0245349	1.13835	0.326118	1.16882	1.72406	-0.50405		-0.199436	3.21022	-1.56964	-0.0875528	-0.0459778	-0.987675	2.70283	-1.1215	2.31088
-0.474275	-0.511982	0.19201	-0.0192069	1.13386	0.354798	1.18961	1.72801	-0.500553		-0.192355	3.20719	-1.56864	-0.0637833	-0.0455385	-0.997168	2.68977	-1.12249	2.30973
-0.455995	-0.528882	0.202868	-0.0145114	1.12927	0.382798	1.21184	1.73206	-0.498292		-0.18414	3.2097	-1.55825	-0.0399709	-0.0448655	-1.00541	2.67443	-1.12392	2.30872
-0.432606	-0.556702	0.210755	-0.00951527	1.1255	0.408958	1.23326	1.73584	-0.497568		-0.177642	3.21652	-1.54071	-0.0145413	-0.0429648	-1.0116	2.65957	-1.1262	2.30863
-0.404521	-0.591529	0.215996	-0.00348286	1.12314	0.433273	1.2518	1.73939	-0.498236		-0.17553	3.22442	-1.52104	0.0136009	-0.0393535	-1.01569	2.64766	-1.12943	2.30955
-0.373598	-0.626913	0.219391	0.00375148	1.12226	0.456964	1.26634	1.74312	-0.499699		-0.179166	3.22924	-1.50547	0.0444763	-0.0341409	-1.01843	2.63982	-1.13335	2.3108
-0.342391	-0.656048	0.221928	0.0116929	1.12236	0.481865	1.27715	1.74764	-0.501124		-0.187991	3.22723	-1.49951	0.0769287	-0.0278971	-1.02106	2.63537	-1.13746	2.31114
-0.313214	-0.67401	0.224457	0.019402	1.12264	0.509468	1.28558	1.75345	-0.501757		-0.199631	3.21633	-1.50628	0.109029	-0.021366	-1.02479	2.63221	-1.14119	2.30922
-0.287423	-0.679231	0.227472	0.025896	1.12235	0.5401	1.29336	1.76072	-0.501212		-0.210663	3.19678	-1.52561	0.138772	-0.0151127	-1.03019	2.62775	-1.14419	2.30415
-0.265134	-0.673826	0.23112	0.0305482	1.12126	0.572567	1.30182	1.76919	-0.499582		-0.217701	3.17094	-1.5541	0.164776	-0.00921799	-1.03695	2.62005	-1.14643	2.29582
-0.245398	-0.66277	0.235399	0.0333296	1.11986	0.604392	1.31134	1.77834	-0.497352		-0.2185	3.14248	-1.58606	0.186728	-0.00314938	-1.04407	2.60849	-1.14821	2.28509
-0.226723	-0.652247	0.240405	0.0348198	1.11927	0.632542	1.32133	1.78754	-0.495164		-0.212755	3.11513	-1.61515	0.205454	0.00409464	-1.05029	2.5939	-1.15002	2.2734
-0.207758	-0.647639	0.246419	0.0359987	1.12074	0.65442	1.33062	1.79637	-0.493543		-0.202366	3.09165	-1.63607	0.222595	0.0135834	-1.05483	2.57801	-1.1523	2.2622
-0.187931	-0.651768	0.25376	0.0378953	1.12516	0.668808	1.33804	1.80475	-0.492679		-0.190993	3.07298	-1.64609	0.239981	0.025955	-1.0577	2.56264	-1.15531	2.25229
-0.167775	-0.663966	0.262456	0.0412084	1.13261	0.676454	1.34301	1.81295	-0.492354		-0.182923	3.05802	-1.64567	0.258907	0.0410653	-1.05975	2.54895	-1.15901	2.24346
-0.148763	-0.680393	0.271983	0.0460375	1.14234	0.680016	1.34578	1.82149	-0.492021		-0.181572	3.04406	-1.63806	0.279591	0.0579791	-1.06226	2.53695	-1.16316	2.23462
-0.132637	-0.695526	0.281254	0.0518409	1.15305	0.683263	1.34738	1.83093	-0.491018		-0.188191	3.02772	-1.6279	0.301084	0.0753249	-1.0664	2.52552	-1.16738	2.22436
-0.120482	-0.70425	0.288922	0.0576669	1.16345	0.689762	1.34918	1.84161	-0.488848		-0.201345	3.00611	-1.61963	0.321713	0.0918356	-1.07278	2.51297	-1.17134	2.21165
-0.112036	-0.703652	0.293864	0.0625787	1.17272	0.701571	1.35233	1.85354	-0.485409		-0.217461	2.9778	-1.6162	0.339891	0.106804	-1.08119	2.49783	-1.17488	2.1964
-0.105604	-0.693773	0.295623	0.0660872	1.18071	0.718537	1.35716	1.86637	-0.48107		-0.232191	2.94317	-1.61852	0.35491	0.120244	-1.0907	2.47964	-1.17811	2.17955
-0.0986989	-0.677107	0.294617	0.0683837	1.18799	0.738547	1.36298	1.87947	-0.476535		-0.241994	2.90411	-1.62584	0.36731	0.132721	-1.09995	2.45943	-1.18132	2.16281
-0.0891022	-0.657294	0.292029	0.070251	1.19546	0.75863	1.3684	1.89224	-0.472546		-0.245217	2.86311	-1.63646	0.378628	0.14498	-1.10763	2.43944	-1.18483	2.14803
-0.07579	-0.63775	0.289446	0.0726999	1.20404	0.776349	1.37197	1.90433	-0.469555		-0.242337	2.82247	-1.64837	0.390673	0.157558	-1.11296	2.42234	-1.18886	2.13667
-0.0592866	-0.620844	0.288352	0.0765122	1.2142	0.790829	1.37296	1.91578	-0.46753		-0.235406	2.78371	-1.65972	0.404691	0.17054	-1.11591	2.41008	-1.19334	2.12935
-0.0413035	-0.60778	0.289615	0.0819116	1.22578	0.802963	1.37181	1.927	-0.465992		-0.227093	2.7475	-1.66893	0.420829	0.183523	-1.11728	2.40316	-1.19797	2.12578
-0.023896	-0.598954	0.293116	0.0884963	1.23796	0.814797	1.37008	1.9385	-0.464254		-0.219742	2.7139	-1.67474	0.438108	0.195788	-1.11826	2.40045	-1.20232	2.125
-0.00855325	-0.594374	0.297665	0.0954334	1.24956	0.828437	1.36974	1.95068	-0.461758		-0.214704	2.68266	-1.67637	0.454872	0.206605	-1.11996	2.39974	-1.20605	2.12583
0.00440408	-0.593912	0.301273	0.1018	1.2595	0.844992	1.37234	1.96358	-0.458321		-0.212051	2.65343	-1.67367	0.469464	0.215599	-1.12286	2.39878	-1.20904	2.12741
0.0159276	-0.597327	0.301761	0.106923	1.26728	0.863957	1.37833	1.97685	-0.454204		-0.21066	2.62575	-1.66732	0.480892	0.223013	-1.12666	2.39615	-1.21145	2.12961
0.0278462	-0.604126	0.297507	0.110603	1.27322	0.883254	1.38689	1.9899	-0.449986		-0.208647	2.59903	-1.65884	0.489218	0.229753	-1.13048	2.39162	-1.21366	2.13301
0.0421115	-0.613341	0.288036	0.113152	1.27829	0.899902	1.39636	2.0021	-0.44631		-0.204042	2.57252	-1.65056	0.4956	0.237126	-1.13339	2.38606	-1.21608	2.13864
0.0599231	-0.623319	0.274225	0.115252	1.28362	0.911098	1.40488	2.01304	-0.443609		-0.19547	2.54533	-1.64531	0.501915	0.246342	-1.13487	2.38075	-1.21901	2.14735
0.0810435	-0.631696	0.258023	0.117662	1.28998	0.915345	1.41117	2.02261	-0.441916		-0.182565	2.51657	-1.64585	0.510091	0.257977	-1.13516	2.37675	-1.22251	2.15934
0.103617	-0.635754	0.24184	0.120883	1.29744	0.913162	1.41506	2.03106	-0.440824		-0.165903	2.48553	-1.65405	0.521351	0.271674	-1.13505	2.37428	-1.22641	2.17394
0.124667	-0.633264	0.227851	0.124913	1.3053	0.907022	1.41753	2.03882	-0.439606		-0.146533	2.45199	-1.66995	0.535677	0.286222	-1.13557	2.3726	-1.23036	2.18984
0.141149	-0.623557	0.217475	0.12921	1.31244	0.900468	1.42044	2.04637	-0.437483		-0.125443	2.41656	-1.69114	0.551778	0.300011	-1.13747	2.37015	-1.23398	2.20565
0.151145	-0.608277	0.211143	0.132917	1.31779	0.896716	1.42582	2.05396	-0.433916		-0.103319	2.38083	-1.71292	0.5676	0.311637	-1.14094	2.36516	-1.237	2.22051
0.154643	-0.591241	0.208355	0.135254	1.32075	0.897404	1.43512	2.06155	-0.428833		-0.0807525	2.34715	-1.72942	0.581201	0.320392	-1.1455	2.35637	-1.23939	2.23443
0.153512	-0.577222	0.207932	0.135892	1.32135	0.902081	1.44853	2.06878	-0.422644		-0.0586973	2.31791	-1.73547	0.591558	0.326452	-1.15021	2.34364	-1.24138	2.24825
0.150687	-0.570083	0.208394	0.135121	1.32027	0.908685	1.46488	2.07514	-0.416061		-0.038773	2.29459	-1.72836	0.59893	0.330722	-1.15397	2.32819	-1.24338	2.26325
0.148968	-0.571138	0.208355	0.133716	1.31855	0.914732	1.48204	2.08023	-0.409761		-0.0230968	2.27694	-1.709	0.604632	0.334451	-1.15601	2.31218	-1.24578	2.28064
0.150006	-0.578528	0.206862	0.132577	1.31723	0.91859	1.49779	2.08393	-0.404082		-0.013636	2.26279	-1.68169	0.610364	0.338767	-1.15621	2.29786	-1.24875	2.30102
0.153897	-0.587945	0.20358	0.132327	1.31699	0.920198	1.51085	2.0865	-0.398893		-0.0113802	2.24866	-1.65281	0.617461	0.344299	-1.15515	2.28664	-1.25215	2.32417
0.159458	-0.594322	0.198753	0.133058	1.31787	0.920963	1.52137	2.08846	-0.393695		-0.0157432	2.23096	-1.62895	0.626403	0.350982	-1.15398	2.27846	-1.25559	2.34902
0.164967	-0.593753	0.192982	0.134326	1.31928	0.922948	1.53083	2.09036	-0.387889		-0.0244714	2.20728	-1.615	0.636752	0.358114	-1.15388	2.27191	-1.25856	2.37406
0.169007	-0.584889	0.186945	0.135369	1.32027	0.927814	1.54135	2.09249	-0.38108		-0.0341067	2.17726	-1.61286	0.647471	0.364655	-1.15552	2.2649	-1.2607	2.39784
0.171105	-0.569388	0.181223	0.135439	1.32001	0.935966	1.55466	2.09473	-0.373253		-0.0408557	2.14271	-1.62114	0.657457	0.369687	-1.15867	2.25561	-1.26196	2.4196
0.171973	-0.55137	0.176298	0.134115	1.31816	0.946221	1.57134	2.09662	-0.364775		-0.0416341	2.10708	-1.63559	0.666053	0.372837	-1.16226	2.24321	-1.26261	2.4396
0.173304	-0.536095	0.172668	0.131492	1.31511	0.956096	1.5906	2.09749	-0.356233		-0.0350113	2.07438	-1.65044	0.673376	0.374464	-1.1648	2.22813	-1.26316	2.45906
0.177165	-0.528229	0.170895	0.128176	1.31178	0.962613	1.61055	2.09676	-0.348188		-0.0217571	2.04796	-1.66009	0.680325	0.375501	-1.16507	2.21179	-1.26414	2.47975
0.185172	-0.530186	0.171484	0.125083	1.30918	0.963392	1.62902	2.09417	-0.340956		-0.00471924	2.02955	-1.66076	0.68823	0.376986	-1.16263	2.19604	-1.26591	2.50321
0.197758	-0.541106	0.174594	0.123092	1.30794	0.957632	1.64435	2.08982	-0.334475		0.0120827	2.01868	-1.65157	0.698243	0.379547	-1.15803	2.1825	-1.26852	2.53012
0.213888	-0.556931	0.179768	0.122668	1.30802	0.946571	1.65599	2.08422	-0.328318		0.024936	2.01283	-1.63454	0.710693	0.383092	-1.15258	2.17201	-1.27169	2.56006
0.231416	-0.571692	0.185865	0.123628	1.30878	0.933137	1.66474	2.07809	-0.321844		0.0319419	2.00824	-1.61374	0.724738	0.38687	-1.14787	2.16445	-1.27492	2.5917
0.247971	-0.579583	0.191307	0.125181	1.30923	0.920816	1.67245	2.07207	-0.314455		0.0338746	2.00114	-1.5937	0.73854	0.38987	-1.14517	2.15882	-1.27765	2.62336
0.261956	-0.576995	0.19456	0.126259	1.30844	0.912204	1.68127	2.06657	-0.305866		0.0339475	1.98894	-1.57806	0.749943	0.391338	-1.14504	2.1538	-1.27947	2.6537
0.273151	-0.563638	0.194657	0.125989	1.30583	0.907889	1.69276	2.06155	-0.296252		0.0365461	1.97092	-1.56865	0.757377	0.391149	-1.14711	2.14837	-1.28027	2.68213
0.282614	-0.54232	0.191581	0.124092	1.30132	0.906214	1.70723	2.05662	-0.286201		0.0454834	1.94817	-1.56554	0.760539	0.3899	-1.15028	2.14242	-1.28025	2.70888
0.291994	-0.517608	0.186352	0.120993	1.2953	0.904055	1.7236	2.05118	-0.27647		0.0625291	1.92276	-1.56744	0.760509	0.388696	-1.15309	2.13686	-1.27984	2.73483
0.302653	-0.494068	0.180822	0.1176	1.28847	0.898196	1.73981	2.04475	-0.267643		0.0867666	1.89686	-1.57241	0.759251	0.388762	-1.15429	2.13324	-1.27946	2.76099
0.315061	-0.474862	0.177182	0.114868	1.28149	0.886658	1.75382	2.03718	-0.25987		0.114906	1.87189	-1.57837	0.758746	0.391036	-1.15337	2.13291	-1.27934	2.78812
0.328726	-0.461122	0.177328	0.113374	1.27481	0.869382	1.76444	2.02876	-0.252802		0.142294	1.84832	-1.5834	0.760184	0.395855	-1.15075	2.13629	-1.27941	2.8163
0.342584	-0.452122	0.1822	0.113084	1.26838	0.848052	1.77186	2.02006	-0.245768		0.164204	1.82585	-1.58604	0.763542	0.402866	-1.14766	2.14248	-1.27936	2.84496
0.35559	-0.445941	0.191362	0.113393	1.26173	0.825251	1.77747	2.01174	-0.238087		0.177016	1.80374	-1.58539	0.767679	0.411172	-1.14558	2.14953	-1.27878	2.87305
0.367234	-0.440287	0.203	0.1134	1.25424	0.80336	1.78318	2.00424	-0.229375		0.179037	1.78122	-1.58122	0.77086	0.419706	-1.14556	2.15523	-1.27741	2.89951
0.377819	-0.433224	0.214431	0.112273	1.24543	0.783653	1.79054	1.99765	-0.21971		0.170781	1.75763	-1.57395	0.771463	0.427686	-1.14774	2.15796	-1.27521	2.92376
0.388416	-0.423638	0.222993	0.10959	1.23535	0.765898	1.80017	1.99173	-0.209605		0.154649	1.73255	-1.56455	0.768615	0.434956	-1.1513	2.15727	-1.27241	2.94603
0.400521	-0.411359	0.226981	0.105533	1.22457	0.748577	1.81157	1.98604	-0.199809		0.134092	1.70574	-1.55439	0.76255	0.44202	-1.15482	2.15395	-1.26939	2.96719
0.415456	-0.396925	0.226239	0.100875	1.21398	0.729655	1.82344	1.98013	-0.191038		0.112553	1.67713	-1.54521	0.754547	0.449736	-1.15693	2.14967	-1.26653	2.98838
0.433697	-0.381143	0.222174	0.0967544	1.20438	0.70765	1.83422	1.97378	-0.18372		0.0926274	1.64674	-1.53905	0.746449	0.458792	-1.15687	2.14626	-1.26406	3.01033
0.454405	-0.364747	0.217183	0.0942802	1.19609	0.682555	1.8428	1.96705	-0.177857		0.0757758	1.61465	-1.53785	0.739931	0.469266	-1.15476	2.1451	-1.26198	3.03294
0.475467	-0.348431	0.213777	0.0941271	1.18885	0.656179	1.84899	1.96031	-0.173035		0.0626127	1.58109	-1.54298	0.735826	0.480492	-1.1515	2.14656	-1.26005	3.05523
0.494146	-0.333253	0.213736	0.0962829	1.18192	0.631626	1.85369	1.95405	-0.168612		0.0534476	1.54673	-1.55442	0.733816	0.491326	-1.14842	2.14988	-1.25785	3.07569
0.508127	-0.32111	0.217593	0.100085	1.17443	0.612068	1.85859	1.94871	-0.164004		0.0486201	1.51284	-1.57037	0.732692	0.500655	-1.14675	2.15349	-1.25503	3.09295
0.516477	-0.314766	0.224558	0.104541	1.16575	0.599339	1.8656	1.94448	-0.158954		0.0483674	1.48139	-1.58744	0.731048	0.507891	-1.14718	2.15567	-1.25138	3.10636
0.520035	-0.317172	0.232841	0.108786	1.15578	0.593045	1.87599	1.94113	-0.153665		0.0523398	1.45465	-1.60158	0.728081	0.513218	-1.14965	2.15538	-1.247	3.11624
0.521011	-0.330228	0.240229	0.112445	1.14497	0.590643	1.88981	1.93812	-0.148705		0.0591793	1.4344	-1.60946	0.724055	0.5175	-1.15339	2.15286	-1.24228	3.1238
0.522008	-0.353613	0.244743	0.115725	1.13428	0.588479	1.90581	1.93478	-0.144719		0.0665642	1.42121	-1.60965	0.720217	0.521925	-1.15726	2.14964	-1.23776	3.13066
0.524948	-0.384368	0.245186	0.11921	1.12483	0.583268	1.92187	1.9306	-0.142095		0.0718269	1.41399	-1.60317	0.718196	0.527556	-1.16032	2.14789	-1.23391	3.13824
0.530395	-0.417552	0.241418	0.123472	1.1175	0.573343	1.93586	1.92537	-0.14072		0.0728889	1.41022	-1.59322	0.719232	0.534952	-1.16229	2.14945	-1.23096	3.14721
0.5375	-0.447747	0.234275	0.128721	1.11256	0.559169	1.94645	1.9193	-0.139977		0.0690735	1.40682	-1.58409	0.723591	0.543977	-1.16376	2.1549	-1.22882	3.1572
0.544481	-0.47077	0.225172	0.13463	1.10953	0.54298	1.95356	1.91281	-0.138956		0.0614427	1.40116	-1.57994	0.730419	0.553863	-1.16595	2.16326	-1.22712	3.16687
0.549394	-0.484923	0.215591	0.140412	1.10731	0.527806	1.95819	1.90634	-0.13679		0.0525395	1.39202	-1.58345	0.738064	0.563517	-1.17017	2.17236	-1.22543	3.17444
0.550874	-0.49139	0.206681	0.14509	1.10462	0.516293	1.96185	1.90009	-0.132969		0.045634	1.37983	-1.59504	0.74469	0.571985	-1.1771	2.17977	-1.22346	3.17835
0.548622	-0.493721	0.199124	0.147855	1.10056	0.509763	1.96589	1.89393	-0.127501		0.0436813	1.36646	-1.61264	0.748966	0.578887	-1.18647	2.18375	-1.22114	3.17793
0.543518	-0.496619	0.193255	0.148376	1.09495	0.507804	1.97097	1.88749	-0.120886		0.0482507	1.35447	-1.63226	0.750583	0.58463	-1.19708	2.18393	-1.2187	3.1737
0.537273	-0.504318	0.189264	0.146957	1.08835	0.508539	1.97691	1.88028	-0.113926		0.0587343	1.34614	-1.64925	0.750416	0.590264	-1.20736	2.18139	-1.21653	3.16706
0.531712	-0.518998	0.187278	0.144469	1.08172	0.509497	1.98285	1.87188	-0.107437		0.072171	1.34263	-1.65988	0.750226	0.597012	-1.21601	2.17815	-1.21507	3.15968
0.527931	-0.53972	0.187259	0.142054	1.07588	0.508769	1.98775	1.86213	-0.101974		0.083922	1.34339	-1.66258	0.751969	0.605707	-1.22249	2.17643	-1.21461	3.15266
0.525711	-0.56238	0.188807	0.140684	1.07113	0.505968	1.99085	1.8512	-0.097654		0.0891379	1.34618	-1.65849	0.756942	0.616396	-1.22722	2.17773	-1.21525	3.14604
0.523529	-0.5809	0.191056	0.14078	1.06707	0.502507	1.99211	1.8395	-0.0941517		0.0845574	1.34767	-1.65087	0.765135	0.628319	-1.23133	2.18225	-1.2168	3.13881
0.519221	-0.589345	0.192798	0.142035	1.06281	0.501016	1.99232	1.82754	-0.0908743		0.0699036	1.34459	-1.64371	0.775133	0.64025	-1.23618	2.18877	-1.21895	3.12939
0.511017	-0.584203	0.192823	0.143577	1.05733	0.504111	1.99292	1.81572	-0.0872575		0.0482202	1.33487	-1.64026	0.784651	0.651036	-1.24284	2.19507	-1.22138	3.11638
0.498404	-0.565864	0.190336	0.144381	1.0499	0.513103	1.99544	1.80417	-0.0830442		0.0249341	1.31846	-1.642	0.791487	0.660058	-1.25164	2.19886	-1.2239	3.0992
0.482389	-0.538653	0.185272	0.143736	1.04037	0.527282	2.00082	1.79265	-0.0784122		0.00601145	1.29727	-1.64855	0.794444	0.667444	-1.26205	2.19876	-1.2266	3.07834
0.465017	-0.509455	0.178397	0.141544	1.02931	0.544113	2.00905	1.78069	-0.073879		-0.00403536	1.27441	-1.65818	0.793776	0.673972	-1.27288	2.19487	-1.22977	3.0553
0.448445	-0.485539	0.171158	0.138315	1.01782	0.560229	2.01915	1.76782	-0.0700307		-0.00353847	1.25305	-1.66877	0.790975	0.680742	-1.28275	2.18872	-1.23374	3.032
0.43402	-0.472474	0.16533	0.13488	1.00719	0.572721	2.02963	1.75378	-0.0672131		0.00595294	1.23541	-1.67856	0.788036	0.68874	-1.29072	2.18245	-1.23874	3.01022
0.42178	-0.472801	0.162512	0.132002	0.998418	0.580167	2.03925	1.73872	-0.0653459		0.0203069	1.2222	-1.68667	0.786569	0.698449	-1.29667	2.17773	-1.24471	2.99093
0.410519	-0.485702	0.163585	0.130048	0.991814	0.583003	2.04751	1.72313	-0.0639479		0.0341355	1.2128	-1.69309	0.787158	0.709633	-1.30146	2.17497	-1.25129	2.97404
0.398334	-0.50756	0.168307	0.128865	0.986882	0.583197	2.05482	1.70767	-0.0623536		0.0423847	1.20563	-1.69855	0.789175	0.721379	-1.30646	2.17308	-1.25799	2.95841
0.383413	-0.533071	0.175214	0.127873	0.982537	0.583398	2.06222	1.69292	-0.0600099		0.0417622	1.19886	-1.70399	0.791092	0.732444	-1.3129	2.17006	-1.26434	2.94234
0.364808	-0.556621	0.181984	0.126313	0.97761	0.585889	2.07078	1.67919	-0.0567186		0.031619	1.19087	-1.71018	0.791139	0.741761	-1.32125	2.16387	-1.27011	2.92429
0.342959	-0.573559	0.186182	0.123568	0.971391	0.591706	2.08113	1.66643	-0.0527283		0.0140121	1.18069	-1.71728	0.788057	0.74894	-1.33092	2.15329	-1.27538	2.90349
0.319756	-0.581091	0.186159	0.119432	0.963947	0.600211	2.09315	1.6543	-0.0486467		-0.00709814	1.16812	-1.72483	0.781696	0.754485	-1.34051	2.13845	-1.2805	2.8802
0.298027	-0.578529	0.181704	0.114235	0.956037	0.609331	2.10604	1.64236	-0.04521		-0.0272388	1.15362	-1.73215	0.773208	0.759618	-1.3484	2.12067	-1.28589	2.85554
0.28056	-0.566898	0.174194	0.108749	0.9487	0.616433	2.11865	1.63022	-0.0429863		-0.0428483	1.13807	-1.73892	0.764701	0.765761	-1.35347	2.10197	-1.29196	2.83089
0.269019	-0.548162	0.166147	0.103889	0.942724	0.619521	2.12995	1.61774	-0.0421156		-0.0521596	1.12234	-1.74567	0.758444	0.773933	-1.35548	2.08431	-1.29885	2.80725
0.263239	-0.524514	0.160389	0.100297	0.938262	0.618217	2.1395	1.60506	-0.042187		-0.0552541	1.10699	-1.75369	0.755909	0.784346	-1.35523	2.06883	-1.30643	2.78494
0.261305	-0.498062	0.159161	0.0980094	0.93475	0.614023	2.14771	1.59253	-0.0423207		-0.0534467	1.0923	-1.76439	0.757092	0.796381	-1.35415	2.05545	-1.31428	2.76357
0.260402	-0.470879	0.163469	0.0963733	0.931137	0.609652	2.15579	1.58057	-0.0414546		-0.048484	1.07843	-1.77834	0.760469	0.808919	-1.35385	2.04292	-1.32188	2.74244
0.258057	-0.445106	0.172855	0.0942889	0.926297	0.607743	2.16533	1.56942	-0.0387364		-0.0420255	1.06567	-1.79469	0.763625	0.820821	-1.35547	2.02936	-1.32877	2.72102
0.253158	-0.422729	0.185587	0.0906732	0.91946	0.609565	2.17757	1.55903	-0.0338624		-0.0355783	1.05452	-1.81122	0.764282	0.831348	-1.35937	2.01325	-1.33478	2.69927
0.246287	-0.404975	0.199183	0.0849302	0.910518	0.614393	2.1928	1.54898	-0.0272053		-0.0306903	1.04538	-1.82513	0.761221	0.84035	-1.36495	1.9942	-1.34003	2.67775
0.239291	-0.391628	0.211116	0.0772011	0.900092	0.619811	2.21008	1.53867	-0.0196666		-0.0290503	1.03806	-1.83424	0.754693	0.848216	-1.37094	1.97341	-1.34491	2.65739
0.234385	-0.380778	0.219503	0.0682905	0.889348	0.622781	2.22752	1.52755	-0.0123194		-0.0322666	1.03148	-1.83789	0.746172	0.85563	-1.3759	1.95327	-1.34987	2.63914
0.233243	-0.369288	0.223583	0.0593228	0.879569	0.62091	2.24301	1.51537	-0.00600547		-0.0413741	1.02381	-1.83726	0.737643	0.863259	-1.37887	1.93638	-1.3552	2.62357
0.23643	-0.353899	0.22382	0.0513038	0.871661	0.613357	2.25504	1.50229	-0.00106276		-0.0563196	1.01294	-1.83505	0.730774	0.871453	-1.37978	1.9245	-1.36091	2.61054
0.243321	-0.332517	0.221598	0.0447706	0.865776	0.60105	2.26328	1.48878	0.00271789		-0.075683	0.997342	-1.83452	0.72633	0.880099	-1.37941	1.91776	-1.36673	2.59919
0.252423	-0.30517	0.21864	0.0396491	0.861254	0.58622	2.26848	1.47541	0.00591919		-0.0967541	0.976675	-1.8385	0.723988	0.888667	-1.37903	1.91463	-1.37226	2.58819
0.261975	-0.274287	0.216418	0.0353432	0.85695	0.571489	2.27211	1.46256	0.00920616		-0.115961	0.952022	-1.84831	0.722569	0.896481	-1.37968	1.9126	-1.37718	2.5762
0.270632	-0.244242	0.215799	0.0310065	0.851792	0.558883	2.27562	1.45025	0.0130423		-0.129594	0.925675	-1.8632	0.720576	0.903103	-1.38167	1.90911	-1.3814	2.56246
0.277993	-0.220274	0.217029	0.0258989	0.845305	0.549112	2.2799	1.43813	0.0175132		-0.13475	0.900529	-1.88042	0.716834	0.908629	-1.38444	1.90252	-1.38511	2.54713
0.284758	-0.206996	0.219956	0.0197073	0.837849	0.541365	2.28504	1.4256	0.0223085		-0.130315	0.879289	-1.89605	0.711024	0.913722	-1.38683	1.89259	-1.38872	2.53126
0.292358	-0.206815	0.224283	0.0127041	0.830439	0.533756	2.29038	1.41206	0.0268639		-0.117662	0.863661	-1.90636	0.703891	0.919321	-1.38763	1.88047	-1.39273	2.5163
0.302159	-0.218725	0.229684	0.00565878	0.824293	0.524282	2.2949	1.3971	0.0306118		-0.100643	0.853756	-1.90923	0.696991	0.926155	-1.38619	1.86817	-1.39753	2.50347
0.314604	-0.238	0.23576	-0.000487736	0.820313	0.511913	2.29764	1.38071	0.0332455		-0.084663	0.847926	-1.90505	0.692052	0.934329	-1.38267	1.85777	-1.40324	2.49323
0.328753	-0.257152	0.24193	-0.00505417	0.818756	0.497296	2.2983	1.36329	0.0348807		-0.0749951	0.843204	-1.89653	0.690196	0.943195	-1.37804	1.8505	-1.40964	2.485
0.34253	-0.268042	0.247416	-0.00795217	0.819197	0.482677	2.29742	1.34552	0.0360239		-0.0749547	0.836305	-1.88758	0.691405	0.951594	-1.37366	1.84629	-1.41626	2.47747
0.353591	-0.264472	0.251375	-0.00974639	0.82076	0.471009	2.29642	1.32811	0.0373423		-0.0847059	0.824864	-1.88178	0.694501	0.958332	-1.37081	1.84371	-1.42246	2.46905
0.360364	-0.244242	0.253155	-0.0114012	0.822489	0.464656	2.29708	1.31158	0.0393375		-0.101226	0.808391	-1.88109	0.697663	0.962666	-1.37021	1.84062	-1.42772	2.45847
0.362734	-0.20983	0.252564	-0.0138402	0.823727	0.46435	2.30084	1.29601	0.0420838		-0.119421	0.788497	-1.88535	0.699215	0.964585	-1.37173	1.83514	-1.43179	2.4452
0.362038	-0.167447	0.250072	-0.0175415	0.82437	0.468889	2.30818	1.28106	0.0451751		-0.133899	0.768249	-1.89256	0.698306	0.964808	-1.37442	1.82652	-1.43477	2.42954
0.36043	-0.124903	0.246842	-0.022364	0.824916	0.475724	2.31831	1.26617	0.0479098		-0.140677	0.75094	-1.89987	0.695167	0.964522	-1.37689	1.8155	-1.43708	2.41254
0.359983	-0.0891596	0.244575	-0.0276681	0.826259	0.482063	2.32947	1.2508	0.0496196		-0.138276	0.738842	-1.90462	0.690896	0.964984	-1.37788	1.80386	-1.43922	2.39551
0.361945	-0.0644074	0.245124	-0.0326461	0.8293	0.485982	2.33968	1.23473	0.0499722		-0.12797	0.732432	-1.90523	0.686915	0.967089	-1.37682	1.7935	-1.44156	2.37959
0.366402	-0.0511767	0.249945	-0.0366952	0.834511	0.487059	2.34751	1.2181	0.0491014		-0.113246	0.730353	-1.90164	0.684354	0.971056	-1.37411	1.78543	-1.44425	2.36529
0.372405	-0.0465758	0.259521	-0.0396776	0.841661	0.486355	2.35263	1.20142	0.0475145		-0.098717	0.730013	-1.89538	0.683602	0.976332	-1.37094	1.77926	-1.44715	2.35231
0.378446	-0.045457	0.273009	-0.0419812	0.849858	0.485841	2.35582	1.18526	0.0458376		-0.0887942	0.728515	-1.88897	0.684153	0.981791	-1.36879	1.77338	-1.44999	2.33974
0.38311	-0.0421319	0.288315	-0.044375	0.857908	0.487506	2.35852	1.17005	0.0445214		-0.0864602	0.723592	-1.88508	0.684797	0.986177	-1.36875	1.76565	-1.45252	2.32654
0.385692	-0.0321483	0.302671	-0.047711	0.864825	0.492474	2.36217	1.15592	0.0436288		-0.0925188	0.714276	-1.88556	0.684097	0.988632	-1.37112	1.75443	-1.45468	2.31212
0.386574	-0.0135833	0.313528	-0.0525686	0.870236	0.500434	2.3676	1.14265	0.0427796		-0.105568	0.701126	-1.89078	0.681018	0.989059	-1.3754	1.73926	-1.45657	2.29668
0.387157	0.0125884	0.319419	-0.0589657	0.874481	0.509608	2.37471	1.12976	0.0412649		-0.122692	0.685969	-1.89965	0.675444	0.988124	-1.38066	1.72122	-1.45848	2.28118
0.38929	0.0431721	0.320434	-0.0662666	0.878371	0.517368	2.38248	1.11677	0.0382924		-0.140557	0.671219	-1.91024	0.668358	0.986888	-1.38603	1.70261	-1.46072	2.26686
0.394399	0.0741428	0.318114	-0.0733613	0.882762	0.5213	2.38941	1.10336	0.0332789		-0.156418	0.659024	-1.92069	0.661518	0.986249	-1.39117	1.68621	-1.4635	2.2546
0.402715	0.102076	0.314859	-0.079074	0.88814	0.520302	2.39412	1.08956	0.0260834		-0.168627	0.650594	-1.92985	0.656745	0.986489	-1.39637	1.67429	-1.46682	2.24443
0.413018	0.124969	0.313098	-0.0826375	0.89441	0.515151	2.39596	1.07574	0.0170814		-0.176591	0.645996	-1.93743	0.655146	0.987143	-1.40241	1.66777	-1.4704	2.23544
0.4231	0.142222	0.314546	-0.0840084	0.900928	0.508225	2.39541	1.06251	0.00703234		-0.18042	0.644474	-1.94356	0.656647	0.987239	-1.41011	1.66575	-1.47381	2.22612
0.430716	0.154048	0.319759	-0.0838645	0.906748	0.502449	2.39385	1.05046	-0.0032148		-0.180652	0.645058	-1.94829	0.660088	0.985759	-1.41996	1.66584	-1.4766	2.21491
0.434583	0.160899	0.328089	-0.0832855	0.910972	0.49995	2.39305	1.0399	-0.0130513		-0.178237	0.647071	-1.95131	0.663802	0.982093	-1.43174	1.66506	-1.47849	2.20079
0.434902	0.163321	0.337999	-0.0832789	0.913095	0.501093	2.39429	1.03067	-0.0223193		-0.174679	0.650239	-1.95217	0.666394	0.976301	-1.44442	1.66107	-1.47949	2.18365
0.433208	0.162274	0.347642	-0.0843854	0.913246	0.504319	2.39774	1.02222	-0.0313049		-0.172069	0.654382	-1.95075	0.667306	0.969113	-1.45638	1.65306	-1.47996	2.16432
0.43168	0.159527	0.355526	-0.0865352	0.912209	0.506847	2.40234	1.01381	-0.0405255		-0.172789	0.65897	-1.94763	0.66696	0.961673	-1.46596	1.64203	-1.4804	2.14425
0.432249	0.157709	0.361042	-0.0891863	0.911202	0.505861	2.4063	1.00478	-0.0504272		-0.17893	0.662891	-1.9442	0.666447	0.955142	-1.47206	1.63012	-1.48131	2.12495
0.435898	0.159818	0.364666	-0.0916427	0.911447	0.499667	2.40785	0.99481	-0.0611405		-0.191628	0.664626	-1.94231	0.666971	0.95027	-1.47466	1.61959	-1.48296	2.10746
0.442357	0.168328	0.367719	-0.0933933	0.913709	0.488373	2.40603	0.984043	-0.0724005		-0.210591	0.66278	-1.94361	0.669286	0.9471	-1.47488	1.61175	-1.48533	2.0919
0.450272	0.184251	0.371802	-0.0943375	0.918005	0.473888	2.40104	0.972945	-0.0836427		-0.233953	0.656704	-1.94887	0.673328	0.944933	-1.47465	1.60641	-1.48819	2.07744
0.457766	0.206475	0.378156	-0.0948261	0.923646	0.459264	2.39404	0.962099	-0.0942113		-0.258511	0.646921	-1.95749	0.678174	0.942609	-1.47591	1.60203	-1.49115	2.0627
0.463237	0.231638	0.387242	-0.0955151	0.929596	0.447621	2.38662	0.951958	-0.103583		-0.280322	0.635197	-1.96721	0.682336	0.939024	-1.47986	1.59645	-1.49393	2.04638
0.466113	0.254625	0.398727	-0.0970821	0.934956	0.441	2.38014	0.942671	-0.111526		-0.295615	0.624198	-1.9745	0.684329	0.933653	-1.48657	1.58772	-1.49638	2.02792
0.467249	0.269724	0.411794	-0.0999033	0.939348	0.439581	2.37519	0.934041	-0.118142		-0.301895	0.616811	-1.97542	0.683327	0.926811	-1.49501	1.57491	-1.49858	2.00776
0.468703	0.272273	0.425582	-0.103822	0.942993	0.441622	2.37144	0.92562	-0.123788		-0.298924	0.615263	-1.96697	0.679628	0.919503	-1.50355	1.5585	-1.50071	1.9872
0.472912	0.260359	0.439483	-0.108133	0.946506	0.444215	2.36774	0.916899	-0.128897		-0.289142	0.620276	-1.94841	0.674684	0.912914	-1.51059	1.54019	-1.50306	1.96776
0.48159	0.235911	0.453199	-0.111832	0.950527	0.444592	2.36262	0.907521	-0.13377		-0.27718	0.63059	-1.92191	0.670596	0.907805	-1.51522	1.52235	-1.50578	1.9505
0.494899	0.204549	0.4666	-0.114043	0.955395	0.441401	2.3549	0.89744	-0.138409		-0.268471	0.643139	-1.89215	0.66927	0.904112	-1.51742	1.50708	-1.50887	1.93559
0.51132	0.173994	0.479514	-0.114434	0.960989	0.435313	2.34422	0.886941	-0.142507		-0.267445	0.653984	-1.86483	0.671627	0.900945	-1.51805	1.49537	-1.51209	1.92227
0.528311	0.151498	0.491608	-0.113413	0.966774	0.428654	2.33133	0.876512	-0.145587		-0.27602	0.659742	-1.84475	0.677251	0.896951	-1.51844	1.48667	-1.51508	1.9092
0.54338	0.141287	0.502402	-0.11198	0.972022	0.424232	2.31773	0.866614	-0.14726		-0.29302	0.658951	-1.83414	0.684673	0.890866	-1.51984	1.47918	-1.51746	1.895
0.555046	0.143062	0.511404	-0.111313	0.976116	0.423963	2.305	0.857449	-0.147448		-0.314704	0.652771	-1.83205	0.692119	0.882007	-1.52287	1.47069	-1.51906	1.87877
0.563228	0.152135	0.518336	-0.112289	0.978848	0.427953	2.29403	0.848842	-0.146466		-0.336114	0.64468	-1.83481	0.698349	0.870526	-1.52728	1.45974	-1.51998	1.86038
0.568994	0.161058	0.523345	-0.115161	0.980597	0.434452	2.28453	0.840306	-0.144888		-0.35265	0.639305	-1.83743	0.703169	0.85738	-1.532	1.44629	-1.52063	1.84047
0.573899	0.162067	0.527133	-0.119527	0.982285	0.440621	2.27508	0.831247	-0.143278		-0.361359	0.640867	-1.8352	0.707434	0.844028	-1.53564	1.43189	-1.5215	1.8202
0.579252	0.149448	0.530897	-0.124561	0.985091	0.44372	2.26383	0.821215	-0.141913		-0.361583	0.651857	-1.82511	0.712582	0.831959	-1.53714	1.41886	-1.52302	1.80076
0.585609	0.121133	0.536022	-0.129391	0.989979	0.442198	2.24939	0.810083	-0.140647		-0.354915	0.672352	-1.80664	0.719955	0.822176	-1.53633	1.40929	-1.5253	1.7829
0.592595	0.0791897	0.543595	-0.133443	0.997272	0.4363	2.23146	0.79807	-0.138964		-0.344535	0.700115	-1.78185	0.730182	0.814839	-1.53404	1.40401	-1.52818	1.76659
0.599056	0.0291572	0.553927	-0.136656	1.00648	0.427988	2.21103	0.785633	-0.136202		-0.334107	0.731337	-1.75475	0.742844	0.809188	-1.53177	1.40228	-1.53125	1.75104
0.603504	-0.0215643	0.566341	-0.139482	1.01646	0.420232	2.19005	0.773273	-0.131833		-0.326553	0.761752	-1.73013	0.756539	0.80386	-1.53098	1.40195	-1.53405	1.73498
0.604741	-0.065814	0.579369	-0.142702	1.02595	0.415903	2.17062	0.761359	-0.12568		-0.323112	0.787831	-1.71214	0.769351	0.797448	-1.53247	1.40031	-1.53627	1.71734
0.602466	-0.0986319	0.591329	-0.147093	1.03405	0.416633	2.15431	0.750008	-0.118007		-0.323075	0.80772	-1.70306	0.779567	0.789097	-1.53602	1.39495	-1.53784	1.69773
0.597583	-0.118415	0.601026	-0.153064	1.04055	0.422113	2.14154	0.739075	-0.109443		-0.324324	0.821646	-1.70278	0.78641	0.778831	-1.54054	1.38461	-1.53899	1.67669
0.591991	-0.126872	0.60826	-0.160422	1.04597	0.430177	2.13147	0.728235	-0.100767		-0.324444	0.83164	-1.70908	0.790453	0.76747	-1.54449	1.36947	-1.54012	1.65551
0.587873	-0.127879	0.613899	-0.168366	1.05116	0.437721	2.12232	0.717131	-0.0926286		-0.321846	0.840669	-1.71856	0.79347	0.756187	-1.54657	1.35109	-1.5417	1.6357
0.586789	-0.125846	0.619507	-0.175777	1.05693	0.442094	2.11211	0.70555	-0.0852955		-0.316354	0.851539	-1.72775	0.797745	0.745959	-1.54616	1.33167	-1.54404	1.6184
0.589037	-0.124366	0.6267	-0.181669	1.06364	0.442315	2.09946	0.693545	-0.078537		-0.309031	0.866018	-1.73391	0.805117	0.737163	-1.54354	1.31325	-1.54719	1.60395
0.59363	-0.125654	0.636483	-0.185615	1.07101	0.439495	2.08431	0.681451	-0.0717171		-0.301445	0.884548	-1.73533	0.816215	0.729491	-1.53981	1.29688	-1.5509	1.59183
0.598877	-0.130759	0.648824	-0.18792	1.07826	0.436236	2.06806	0.669758	-0.0640775		-0.294874	0.906525	-1.73123	0.83026	0.722175	-1.53643	1.28231	-1.55468	1.58093
0.603246	-0.140076	0.662571	-0.189475	1.08439	0.435317	2.0531	0.658903	-0.0550974		-0.289865	0.93087	-1.72166	0.845514	0.714359	-1.53466	1.2684	-1.55808	1.56999
0.606037	-0.153682	0.675753	-0.191355	1.08858	0.438302	2.04186	0.64905	-0.0447678		-0.286288	0.95649	-1.70734	0.860129	0.705472	-1.53503	1.25394	-1.5608	1.55811
0.607555	-0.171265	0.686184	-0.194365	1.09058	0.444744	2.03585	0.64	-0.0336439		-0.28372	0.982397	-1.68975	0.872987	0.695458	-1.53707	1.23855	-1.56284	1.54509
0.608789	-0.191837	0.692187	-0.198743	1.09097	0.452302	2.03506	0.631253	-0.0226505		-0.281846	1.00756	-1.67096	0.884152	0.684801	-1.53948	1.22313	-1.56448	1.53154
0.61081	-0.213571	0.693219	-0.204123	1.09098	0.457641	2.03806	0.622216	-0.0127283		-0.280681	1.03071	-1.65341	0.894803	0.674345	-1.54068	1.20953	-1.56608	1.51869
0.614198	-0.233993	0.690131	-0.209749	1.09214	0.457719	2.04271	0.612444	-0.00448389		-0.280545	1.05046	-1.63949	0.906726	0.664953	-1.53955	1.19972	-1.56794	1.5079
0.61871	-0.250516	0.684919	-0.214819	1.09566	0.450949	2.04706	0.601804	0.00201274		-0.281849	1.06555	-1.63099	0.921606	0.65712	-1.5359	1.19483	-1.57009	1.50011
0.623276	-0.261147	0.680033	-0.218838	1.10197	0.437844	2.05013	0.590495	0.00721546		-0.28475	1.07544	-1.62874	0.940379	0.650726	-1.5306	1.19454	-1.57234	1.49543
0.626326	-0.265124	0.677508	-0.221846	1.11049	0.420938	2.05213	0.578934	0.0118991		-0.288794	1.08068	-1.63229	0.962846	0.645055	-1.52518	1.19707	-1.57434	1.49304
0.626379	-0.263351	0.678271	-0.224448	1.11996	0.403992	2.05425	0.567555	0.0168541		-0.292692	1.08312	-1.63979	0.987719	0.639135	-1.52113	1.19983	-1.57579	1.49156
0.622727	-0.258445	0.681925	-0.227621	1.12894	0.390695	2.0581	0.55663	0.0225874		-0.294426	1.08562	-1.64809	1.01307	0.63223	-1.51931	1.20027	-1.57655	1.48962
0.615922	-0.254257	0.687032	-0.232338	1.13643	0.383325	2.06499	0.546152	0.0291294		-0.291808	1.09154	-1.65341	1.03711	0.624241	-1.51966	1.19673	-1.57677	1.48639
0.607783	-0.254778	0.691731	-0.239153	1.14223	0.381902	2.07542	0.535841	0.0360122		-0.283373	1.10382	-1.65227	1.0589	0.615794	-1.52131	1.18898	-1.57684	1.48179
0.600787	-0.262635	0.694388	-0.247929	1.14691	0.384247	2.08882	0.525269	0.0424402		-0.269207	1.12397	-1.6429	1.07874	0.607936	-1.52298	1.17826	-1.57729	1.47636
0.597044	-0.277726	0.694054	-0.257844	1.15152	0.38698	2.10384	0.514048	0.0476002		-0.251242	1.15131	-1.62611	1.098	0.601621	-1.52355	1.16675	-1.5786	1.47081
0.597312	-0.29667	0.690614	-0.267708	1.15715	0.38703	2.11886	0.502037	0.0509957		-0.232733	1.18279	-1.60551	1.11843	0.597236	-1.52243	1.15675	-1.58105	1.46554
0.600577	-0.313562	0.684674	-0.276459	1.16449	0.382937	2.13277	0.489451	0.0526598		-0.217084	1.21364	-1.58651	1.14124	0.594409	-1.5198	1.14968	-1.58456	1.46037
0.604422	-0.321893	0.67727	-0.283593	1.17361	0.375351	2.14555	0.47682	0.0531385		-0.206563	1.23877	-1.57455	1.16653	0.592166	-1.51648	1.14544	-1.58875	1.45457
0.606017	-0.31691	0.669525	-0.289336	1.18396	0.366525	2.15833	0.464796	0.053242		-0.201503	1.25437	-1.57326	1.19322	0.589337	-1.51359	1.14241	-1.59308	1.44715
0.603246	-0.297417	0.662344	-0.294482	1.19458	0.359127	2.17293	0.453881	0.0536747		-0.200338	1.2592	-1.5832	1.21951	0.585025	-1.51207	1.13818	-1.59704	1.43727
0.595466	-0.266285	0.656251	-0.300006	1.20455	0.354998	2.19103	0.444211	0.054722		-0.200379	1.25492	-1.60165	1.24364	0.578958	-1.5122	1.13062	-1.6004	1.42462
0.583626	-0.229521	0.651412	-0.30663	1.21333	0.354401	2.21339	0.435495	0.056142		-0.198941	1.24541	-1.62353	1.26454	0.571611	-1.51347	1.11895	-1.60328	1.40969
0.5698	-0.194381	0.647836	-0.314548	1.22104	0.356026	2.2395	0.427142	0.0573016		-0.194358	1.23538	-1.64297	1.28211	0.564056	-1.51481	1.10409	-1.60603	1.39365
0.556418	-0.167235	0.645608	-0.32338	1.22839	0.35763	2.26785	0.418514	0.0574804		-0.186571	1.22882	-1.65499	1.29715	0.557575	-1.51507	1.08831	-1.60906	1.37806
0.545487	-0.151876	0.644987	-0.332352	1.2363	0.356994	2.29662	0.409184	0.0561927		-0.177148	1.22789	-1.65692	1.3109	0.553156	-1.51367	1.07426	-1.61262	1.36431
0.53804	-0.148684	0.646278	-0.340607	1.24544	0.352815	2.32443	0.399082	0.0533886		-0.168782	1.23239	-1.6491	1.32451	0.551024	-1.51089	1.06393	-1.61668	1.35308
0.533942	-0.154797	0.649509	-0.347516	1.25576	0.345235	2.3509	0.388497	0.0494672		-0.164358	1.24006	-1.63484	1.33856	0.550454	-1.50777	1.0579	-1.62095	1.34405
0.532121	-0.165212	0.654152	-0.352905	1.26653	0.335818	2.37658	0.377938	0.0451136		-0.165857	1.24738	-1.61929	1.35279	0.549973	-1.50569	1.05528	-1.62497	1.33606
0.531164	-0.174511	0.659094	-0.357092	1.27662	0.326938	2.40268	0.367933	0.0410341		-0.173476	1.25078	-1.60794	1.3662	0.547918	-1.5057	1.05413	-1.62837	1.32765
0.530086	-0.178684	0.662943	-0.360718	1.28499	0.320778	2.43036	0.358839	0.0376926		-0.185362	1.24776	-1.60485	1.37753	0.54313	-1.50808	1.05227	-1.63094	1.31773
0.528919	-0.176374	0.664572	-0.364418	1.29122	0.318343	2.46023	0.350716	0.0351454		-0.198171	1.23767	-1.61155	1.38586	0.535437	-1.51227	1.0481	-1.63276	1.3061
0.528786	-0.169065	0.663606	-0.368477	1.29557	0.318966	2.49188	0.343316	0.0330438		-0.208315	1.22184	-1.62683	1.39113	0.525715	-1.51711	1.04125	-1.63415	1.29346
0.531345	-0.160135	0.66063	-0.372645	1.29893	0.320602	2.52398	0.336179	0.030816		-0.213333	1.20292	-1.64752	1.39432	0.515473	-1.52128	1.03266	-1.63554	1.28114
0.537837	-0.153269	0.656997	-0.376232	1.30235	0.320852	2.55469	0.328818	0.0279619		-0.212784	1.18378	-1.6697	1.39699	0.506194	-1.52383	1.02426	-1.63728	1.27043
0.548225	-0.151012	0.654338	-0.378446	1.30665	0.318206	2.58234	0.320915	0.0243311		-0.208253	1.16652	-1.68986	1.40052	0.498747	-1.52445	1.01805	-1.63955	1.26202
0.560909	-0.154069	0.653969	-0.378834	1.31212	0.312871	2.6062	0.31245	0.0202408		-0.202552	1.15183	-1.70552	1.40535	0.493107	-1.52363	1.01524	-1.64217	1.25579
0.57316	-0.161532	0.656396	-0.377566	1.31845	0.30675	2.62682	0.303687	0.0163598		-0.198565	1.13917	-1.71532	1.41062	0.488478	-1.52241	1.01556	-1.64476	1.25079
0.582062	-0.171653	0.661083	-0.375446	1.32487	0.302574	2.64589	0.295028	0.0133993		-0.198268	1.12733	-1.7188	1.41448	0.48371	-1.52202	1.01734	-1.64683	1.24561
0.585496	-0.182655	0.666548	-0.37362	1.33048	0.302658	2.66554	0.286803	0.0117598		-0.202292	1.11505	-1.7162	1.41481	0.47781	-1.52328	1.01825	-1.64804	1.23892
0.582751	-0.193206	0.670793	-0.373134	1.33464	0.307861	2.68739	0.279115	0.011312		-0.210024	1.10147	-1.70845	1.41011	0.470367	-1.52626	1.01636	-1.64834	1.22984
0.574578	-0.202505	0.671973	-0.374557	1.33728	0.31723	2.7119	0.271812	0.0114196		-0.220101	1.08604	-1.69711	1.40007	0.461736	-1.53014	1.01106	-1.648	1.21831
0.562772	-0.210171	0.669104	-0.3778	1.33897	0.328394	2.73823	0.264607	0.0111921		-0.23104	1.06835	-1.68433	1.38573	0.452938	-1.53356	1.00333	-1.64748	1.205
0.549493	-0.216086	0.662531	-0.382187	1.34067	0.338505	2.76469	0.257277	0.00984213		-0.241808	1.04792	-1.67263	1.36912	0.445284	-1.53518	0.995271	-1.64721	1.19103
0.536559	-0.220269	0.653926	-0.386728	1.34328	0.345325	2.78955	0.249816	0.00698655		-0.252176	1.02419	-1.66449	1.35257	0.439864	-1.53429	0.989198	-1.64743	1.17747
0.524891	-0.222752	0.645753	-0.39048	1.34714	0.348069	2.81169	0.242495	0.00277259		-0.262722	0.996701	-1.66182	1.33803	0.437089	-1.53114	0.986672	-1.64806	1.16484
0.514289	-0.223523	0.640395	-0.392878	1.35183	0.347708	2.83102	0.235779	-0.00220555		-0.274432	0.965381	-1.66545	1.32644	0.436514	-1.52674	0.98791	-1.64875	1.15295
0.503629	-0.222619	0.639293	-0.39393	1.35627	0.346612	2.84833	0.230165	-0.00715223		-0.28805	0.930816	-1.67455	1.31754	0.437033	-1.52237	0.991756	-1.64906	1.1411
0.491479	-0.220408	0.642462	-0.394191	1.35917	0.347606	2.86482	0.225986	-0.0113817		-0.303522	0.894393	-1.68643	1.31004	0.437395	-1.51903	0.996158	-1.6486	1.1285
0.476887	-0.217901	0.64855	-0.394517	1.35959	0.352768	2.88154	0.223272	-0.0145835		-0.319876	0.858213	-1.69677	1.30229	0.436765	-1.51702	0.998953	-1.6472	1.11487
0.459962	-0.216761	0.655367	-0.395673	1.35732	0.362467	2.89887	0.221699	-0.0169433		-0.33569	0.824707	-1.70068	1.29307	0.435063	-1.51586	0.998689	-1.64499	1.10066
0.441919	-0.218814	0.660626	-0.397975	1.3529	0.375104	2.91631	0.220667	-0.0190654		-0.349907	0.795928	-1.69419	1.28225	0.432916	-1.51462	0.995195	-1.64232	1.08699
0.424517	-0.225142	0.662614	-0.401125	1.34744	0.387751	2.93252	0.219486	-0.0217125		-0.362493	0.77272	-1.67577	1.27093	0.43126	-1.51229	0.989677	-1.63968	1.07516
0.409179	-0.235268	0.660593	-0.404358	1.34216	0.397417	2.9459	0.217611	-0.0254636		-0.374492	0.754128	-1.64719	1.26101	0.430838	-1.50828	0.98425	-1.63749	1.06619
0.396269	-0.246972	0.654878	-0.406811	1.33794	0.402366	2.95523	0.214849	-0.0304392		-0.387399	0.737419	-1.61312	1.25427	0.431823	-1.50264	0.981042	-1.6359	1.06035
0.384907	-0.25702	0.646622	-0.407934	1.3351	0.402837	2.96037	0.211418	-0.0362312		-0.402204	0.718867	-1.57966	1.25157	0.433744	-1.49615	0.98124	-1.63479	1.0571
0.373403	-0.262521	0.637409	-0.407744	1.33325	0.400865	2.96245	0.207848	-0.042075		-0.418662	0.695059	-1.55233	1.25245	0.435681	-1.49001	0.984521	-1.63375	1.05526
0.360017	-0.262259	0.62878	-0.406797	1.33151	0.399329	2.96356	0.204726	-0.0471868		-0.435202	0.664198	-1.53432	1.25538	0.436627	-1.4854	0.989176	-1.63231	1.05341
0.343673	-0.257356	0.621842	-0.405936	1.32886	0.40072	2.96595	0.202426	-0.0510962		-0.449528	0.626821	-1.52554	1.2584	0.435873	-1.48295	0.992865	-1.63012	1.0504
0.324304	-0.250951	0.617096	-0.405939	1.32458	0.406193	2.97111	0.200932	-0.053819		-0.459591	0.585659	-1.52287	1.25999	0.433279	-1.48238	0.99365	-1.62712	1.04571
0.30279	-0.247107	0.614533	-0.407246	1.31859	0.415224	2.97918	0.199842	-0.0557999		-0.4645	0.54471	-1.52124	1.25966	0.429355	-1.48261	0.990778	-1.62356	1.03963
0.280585	-0.249363	0.613893	-0.409853	1.3115	0.425944	2.98893	0.198543	-0.0576764		-0.465026	0.507952	-1.51529	1.25802	0.425116	-1.48213	0.984867	-1.61985	1.0331
0.259206	-0.259455	0.614918	-0.413382	1.30436	0.435925	2.99839	0.19646	-0.0599861		-0.46358	0.478148	-1.50099	1.25656	0.421717	-1.47975	0.977459	-1.61639	1.02732
0.239743	-0.276514	0.617412	-0.41728	1.29814	0.443147	3.00567	0.193289	-0.0629486		-0.463637	0.456117	-1.47685	1.25702	0.420003	-1.47508	0.970203	-1.61344	1.02317
0.222489	-0.297002	0.621096	-0.421069	1.29329	0.446805	3.00966	0.189099	-0.0663933		-0.46875	0.440616	-1.44445	1.26066	0.420153	-1.4687	0.964075	-1.61098	1.0208
0.206861	-0.315463	0.625392	-0.424566	1.28947	0.44768	3.01042	0.1843	-0.0698403		-0.481352	0.428821	-1.40788	1.26778	0.421601	-1.46196	0.95894	-1.60884	1.01957
0.191668	-0.326046	0.629363	-0.427977	1.28582	0.447877	3.009	0.17949	-0.0726885		-0.501709	0.417266	-1.37243	1.27756	0.423315	-1.45627	0.953582	-1.60671	1.01836
0.175708	-0.324398	0.631939	-0.431816	1.28131	0.449986	3.007	0.175234	-0.0744424		-0.527477	0.402974	-1.34279	1.28833	0.424303	-1.45263	0.946166	-1.60438	1.01617
0.158441	-0.309288	0.632376	-0.436638	1.27531	0.455936	3.00591	0.171873	-0.0748984		-0.554168	0.384399	-1.32159	1.29831	0.424089	-1.45117	0.934967	-1.60179	1.01266
0.140372	-0.283239	0.630714	-0.442698	1.26784	0.46609	3.00647	0.169407	-0.0742192		-0.57651	0.361854	-1.30874	1.30638	0.422919	-1.45119	0.919116	-1.5991	1.00835
0.12289	-0.251794	0.627972	-0.449698	1.2596	0.479032	3.00837	0.167525	-0.0728528		-0.590215	0.337211	-1.30184	1.31258	0.421598	-1.45143	0.899108	-1.59662	1.00444
0.107603	-0.221665	0.625942	-0.456776	1.25169	0.492218	3.0103	0.16576	-0.0713163		-0.59345	0.313028	-1.29737	1.31805	0.421055	-1.45057	0.876811	-1.5947	1.00224
0.0955016	-0.198525	0.626637	-0.462781	1.24519	0.503188	3.01052	0.163724	-0.069935		-0.587415	0.291515	-1.29194	1.32447	0.421879	-1.4477	0.85492	-1.59354	1.00262
0.0864324	-0.185375	0.631592	-0.466726	1.24073	0.510755	3.00758	0.161306	-0.0686674		-0.575836	0.27381	-1.28329	1.33317	0.424025	-1.44267	0.836015	-1.59304	1.00559
0.0791521	-0.182033	0.641265	-0.468189	1.23829	0.515557	3.001	0.158734	-0.0671198		-0.563652	0.259862	-1.27058	1.34453	0.426812	-1.43617	0.821643	-1.59283	1.01024
0.0719176	-0.185755	0.654744	-0.467485	1.2371	0.519748	2.99152	0.156464	-0.0647577		-0.555451	0.248828	-1.25418	1.35775	0.429164	-1.42948	0.811856	-1.5923	1.01497
0.0632786	-0.19252	0.669863	-0.465533	1.23596	0.526007	2.98074	0.15495	-0.0612151		-0.554177	0.239662	-1.23536	1.37127	0.429989	-1.42393	0.805434	-1.59091	1.01804
0.0526838	-0.198386	0.683735	-0.463486	1.23362	0.536362	2.9704	0.154405	-0.0565421		-0.560443	0.231529	-1.21574	1.38346	0.428572	-1.42033	0.800664	-1.58835	1.01819
0.0406676	-0.200533	0.693577	-0.462308	1.22928	0.551329	2.96154	0.154686	-0.0512656		-0.572544	0.223884	-1.19701	1.39333	0.424846	-1.41856	0.796248	-1.5847	1.01506
0.0286067	-0.197815	0.697592	-0.46245	1.22298	0.569675	2.95408	0.155336	-0.0462318		-0.587111	0.216306	-1.18058	1.40084	0.419458	-1.41762	0.79187	-1.58036	1.00943
0.0181837	-0.190812	0.695604	-0.463744	1.21559	0.588818	2.94682	0.155775	-0.0423067		-0.600211	0.208309	-1.16741	1.40698	0.413558	-1.4161	0.788184	-1.57591	1.00291
0.0107395	-0.181409	0.68917	-0.465512	1.20847	0.605726	2.93805	0.155522	-0.0400678		-0.608601	0.199305	-1.15796	1.41329	0.408354	-1.41285	0.786274	-1.57186	0.997368
0.0067031	-0.171984	0.681082	-0.46685	1.20287	0.617971	2.9262	0.154366	-0.0396041		-0.610709	0.188742	-1.15232	1.42129	0.404591	-1.40752	0.78692	-1.56844	0.994166
0.00528725	-0.164486	0.674426	-0.466994	1.19941	0.624603	2.91046	0.152418	-0.0404896		-0.606996	0.176365	-1.15037	1.43189	0.402185	-1.40071	0.790004	-1.5656	0.993604
0.00462158	-0.159733	0.671557	-0.465632	1.19788	0.62649	2.89104	0.150042	-0.0419282		-0.599544	0.162451	-1.15175	1.44489	0.400227	-1.39373	0.794305	-1.56302	0.994857
0.00237102	-0.157243	0.673397	-0.463039	1.19738	0.625924	2.86905	0.147699	-0.0430185		-0.591102	0.147964	-1.15562	1.45903	0.39738	-1.38796	0.797725	-1.56028	0.996394
-0.00334017	-0.155606	0.679289	-0.459959	1.19678	0.625605	2.8461	0.145752	-0.0430545		-0.584073	0.134496	-1.16048	1.4724	0.392514	-1.38434	0.797883	-1.55701	0.996698
-0.0130963	-0.153089	0.687384	-0.457245	1.19523	0.627417	2.82367	0.144317	-0.0417604		-0.579901	0.123936	-1.16418	1.4832	0.385248	-1.38304	0.792884	-1.55305	0.994907
-0.025882	-0.148077	0.695362	-0.455422	1.19237	0.631595	2.80252	0.143196	-0.0393675		-0.579074	0.117858	-1.16444	1.49053	0.376154	-1.38342	0.78203	-1.54851	0.991098
-0.0395	-0.139117	0.701168	-0.454366	1.18846	0.636717	2.78233	0.141946	-0.0364892		-0.581525	0.11676	-1.15977	1.49478	0.366514	-1.38431	0.766198	-1.54371	0.986112
-0.0515325	-0.124729	0.70356	-0.453292	1.18412	0.64054	2.76179	0.140056	-0.0338323		-0.587049	0.119488	-1.15018	1.49746	0.357784	-1.38454	0.747644	-1.53906	0.981062
-0.0603639	-0.103379	0.702348	-0.451065	1.18009	0.641234	2.73918	0.137172	-0.0318698		-0.595431	0.123215	-1.1375	1.50048	0.351008	-1.3833	0.729223	-1.53484	0.976775
-0.0657634	-0.0739039	0.698319	-0.446676	1.17687	0.63835	2.7132	0.133252	-0.03063		-0.606252	0.124143	-1.12481	1.50527	0.346427	-1.38049	0.7133	-1.53109	0.973429
-0.0687917	-0.0363159	0.692908	-0.439677	1.17454	0.633044	2.6837	0.128586	-0.0297097		-0.618596	0.118758	-1.1154	1.51217	0.34342	-1.37673	0.700803	-1.52757	0.970493
-0.0711608	0.00745764	0.687719	-0.430346	1.17273	0.627469	2.6519	0.12365	-0.0285029		-0.630925	0.105133	-1.11155	1.52031	0.340762	-1.37302	0.690897	-1.52385	0.966984
-0.0744121	0.0533971	0.684037	-0.419558	1.17078	0.623705	2.61993	0.118875	-0.0265271		-0.641267	0.0837123	-1.11369	1.52805	0.337086	-1.37021	0.681438	-1.51956	0.96191
-0.0792815	0.09603	0.68252	-0.408415	1.168	0.622763	2.58994	0.114443	-0.0236786		-0.647676	0.0572229	-1.12022	1.53365	0.331415	-1.36848	0.669986	-1.51454	0.954748
-0.0854561	0.12973	0.683153	-0.397843	1.16406	0.624074	2.56317	0.110212	-0.0203		-0.648822	0.0297677	-1.12801	1.53597	0.323557	-1.36715	0.654899	-1.50893	0.945754
-0.0917421	0.150242	0.685478	-0.38828	1.15917	0.625644	2.53947	0.105783	-0.017042		-0.644543	0.00548373	-1.13336	1.5349	0.314233	-1.36486	0.635999	-1.50311	0.935959
-0.0965484	0.155946	0.688904	-0.379569	1.15403	0.624759	2.51747	0.100669	-0.0146005		-0.636222	-0.0127264	-1.13327	1.53134	0.304843	-1.36017	0.61457	-1.49757	0.926812
-0.0985366	0.148521	0.69293	-0.371072	1.1495	0.619002	2.49519	0.0944873	-0.0134517		-0.626773	-0.0239906	-1.1265	1.5269	0.296921	-1.35224	0.592762	-1.49269	0.919597
-0.0972414	0.132803	0.697141	-0.361945	1.14619	0.607248	2.4709	0.0870778	-0.0136874		-0.620102	-0.0296022	-1.11412	1.52333	0.291508	-1.34118	0.572718	-1.48866	0.914873
-0.0934183	0.115767	0.701058	-0.351489	1.14409	0.590267	2.44381	0.0785319	-0.0149986		-0.61999	-0.0325014	-1.09932	1.52181	0.288721	-1.32808	0.555784	-1.48541	0.912213
-0.0889126	0.104751	0.703992	-0.339433	1.14264	0.570668	2.41433	0.0691191	-0.0167993		-0.628711	-0.0362611	-1.08625	1.52251	0.287721	-1.31453	0.542082	-1.48265	0.910403
-0.0860077	0.105278	0.705111	-0.326031	1.14087	0.552076	2.38387	0.0591524	-0.0184441		-0.645899	-0.0438629	-1.07845	1.52446	0.28711	-1.30208	0.530556	-1.48003	0.907995
-0.0864878	0.119161	0.703716	-0.311915	1.1379	0.537792	2.35428	0.0488379	-0.0194638		-0.668297	-0.0566528	-1.0775	1.52599	0.285536	-1.29166	0.519498	-1.47727	0.90396
-0.090853	0.143682	0.699619	-0.29775	1.1332	0.529469	2.32706	0.0381676	-0.0197317		-0.690628	-0.0738763	-1.08241	1.52547	0.282211	-1.28334	0.507333	-1.47427	0.898119
-0.0981088	0.172326	0.693412	-0.283876	1.12683	0.526433	2.30274	0.026904	-0.0194873		-0.707331	-0.0930235	-1.09021	1.52207	0.277128	-1.27641	0.493399	-1.47116	0.891178
-0.10627	0.196936	0.686453	-0.270112	1.1193	0.526001	2.2806	0.0146822	-0.0191949		-0.714469	-0.110886	-1.09726	1.51611	0.270926	-1.26972	0.478342	-1.46826	0.884369
-0.113325	0.210503	0.680571	-0.25585	1.11142	0.524673	2.25899	0.00119454	-0.019292		-0.711008	-0.124883	-1.10077	1.5089	0.26452	-1.26216	0.463909	-1.46593	0.878913
-0.118166	0.209495	0.677571	-0.24039	1.10397	0.51964	2.23616	-0.0136212	-0.0199431		-0.699024	-0.134058	-1.09985	1.50206	0.258719	-1.2531	0.452161	-1.46441	0.875517
-0.121027	0.194876	0.678694	-0.223342	1.09742	0.50989	2.21107	-0.0294897	-0.0209271		-0.682862	-0.139325	-1.09555	1.49681	0.253949	-1.24276	0.444447	-1.4637	0.874101
-0.123267	0.171569	0.684196	-0.204899	1.09178	0.496443	2.18405	-0.0458598	-0.0217213		-0.667688	-0.142915	-1.09019	1.49345	0.250178	-1.23207	0.440652	-1.46352	0.873816
-0.126688	0.146733	0.693163	-0.185836	1.08654	0.48171	2.15672	-0.0620999	-0.0217405		-0.657961	-0.147361	-1.08633	1.49135	0.24702	-1.22235	0.439096	-1.46346	0.873339
-0.132738	0.127563	0.703674	-0.167253	1.08093	0.468326	2.13132	-0.0777306	-0.0206119		-0.65628	-0.154523	-1.08566	1.48935	0.243971	-1.21464	0.437177	-1.46314	0.871357
-0.141922	0.119309	0.7133	-0.150183	1.07428	0.458023	2.10978	-0.0925821	-0.0183497		-0.66283	-0.165045	-1.08844	1.4863	0.240706	-1.20919	0.432415	-1.4624	0.867079
-0.1536	0.123987	0.719866	-0.13522	1.06639	0.450946	2.09294	-0.106802	-0.0153534		-0.675536	-0.178341	-1.09336	1.48159	0.237312	-1.20526	0.42342	-1.46136	0.860599
-0.166185	0.140029	0.722187	-0.122307	1.05768	0.445643	2.08019	-0.120723	-0.0122424		-0.690839	-0.193008	-1.09805	1.4754	0.234346	-1.20143	0.410351	-1.46034	0.85292
-0.17768	0.162927	0.720514	-0.110739	1.04905	0.439687	2.06984	-0.134656	-0.00960639		-0.704896	-0.20741	-1.09986	1.46868	0.232628	-1.19621	0.394728	-1.45971	0.845584
-0.186388	0.186676	0.716442	-0.0993996	1.04141	0.430702	2.05976	-0.148716	-0.00777195		-0.714781	-0.220238	-1.09694	1.46282	0.232849	-1.18871	0.378745	-1.45979	0.840045
-0.1916	0.205573	0.712311	-0.0871614	1.03528	0.417443	2.04821	-0.162736	-0.00666312		-0.719258	-0.230876	-1.08877	1.45913	0.235162	-1.17904	0.3644	-1.46067	0.837058
-0.193938	0.215748	0.710328	-0.073321	1.03043	0.400471	2.03437	-0.176305	-0.00580224		-0.718836	-0.239478	-1.07625	1.45827	0.238997	-1.16821	0.352777	-1.46221	0.836383
-0.195163	0.21588	0.711789	-0.0579022	1.02599	0.382085	2.01864	-0.188903	-0.00445726		-0.715164	-0.246719	-1.06101	1.45999	0.243224	-1.15767	0.343699	-1.4641	0.836949
-0.197436	0.206927	0.716686	-0.0416715	1.02077	0.365448	2.00232	-0.200085	-0.00190068		-0.710159	-0.253317	-1.04439	1.46313	0.24661	-1.14874	0.335875	-1.46597	0.837381
-0.202351	0.1912	0.723804	-0.0258251	1.01382	0.353221	1.98709	-0.209654	0.0023029		-0.70534	-0.259555	-1.02664	1.46622	0.248324	-1.14208	0.327478	-1.46749	0.836624
-0.210213	0.171384	0.731193	-0.011463	1.00472	0.346357	1.97426	-0.217757	0.00809608		-0.701637	-0.265076	-1.00685	1.46813	0.248253	-1.13747	0.316981	-1.46857	0.834364
-0.219961	0.150028	0.736785	0.000912581	0.993803	0.343671	1.96418	-0.224845	0.0149178		-0.699599	-0.269117	-0.983587	1.46868	0.246973	-1.13396	0.303883	-1.4693	0.831073
-0.229781	0.129558	0.738961	0.0116297	0.982004	0.342419	1.95607	-0.231506	0.0219109		-0.699665	-0.271062	-0.955846	1.46869	0.245422	-1.13022	0.289011	-1.46997	0.827726
-0.238081	0.112487	0.736936	0.0216975	0.970515	0.339633	1.94834	-0.238217	0.0282693		-0.702201	-0.271006	-0.923856	1.46959	0.244456	-1.12512	0.274179	-1.47087	0.825331
-0.244323	0.101335	0.730896	0.0323521	0.96038	0.3335	1.9394	-0.245126	0.0335632		-0.707214	-0.269919	-0.889165	1.47267	0.244485	-1.11813	0.261334	-1.47213	0.824489
-0.249305	0.0980779	0.721882	0.0445239	0.952108	0.324151	1.92841	-0.251972	0.0378839		-0.713979	-0.269292	-0.854084	1.47841	0.24531	-1.10964	0.2516	-1.47363	0.825151
-0.254818	0.103312	0.711431	0.0584662	0.945485	0.313509	1.91574	-0.258185	0.0417374		-0.720867	-0.270393	-0.820772	1.48628	0.246204	-1.10071	0.244703	-1.47504	0.82662
-0.262895	0.115615	0.701104	0.0736872	0.939661	0.304357	1.90284	-0.263131	0.0457494		-0.725566	-0.273547	-0.790416	1.49485	0.246172	-1.09267	0.239088	-1.47591	0.827828
-0.275003	0.131504	0.692051	0.0891727	0.93352	0.299115	1.89153	-0.266385	0.0503309		-0.725667	-0.277822	-0.762817	1.50242	0.244332	-1.08641	0.232676	-1.47596	0.827775
-0.291476	0.146094	0.684796	0.103776	0.9262	0.298847	1.88318	-0.267908	0.0554643		-0.71943	-0.281285	-0.736489	1.50753	0.240273	-1.08196	0.223849	-1.47513	0.825973
-0.311363	0.154302	0.67932	0.11662	0.917531	0.302857	1.87812	-0.268058	0.0606938		-0.706497	-0.281716	-0.709229	1.50946	0.234267	-1.07845	0.212199	-1.47369	0.822716
-0.332699	0.152258	0.675333	0.127369	0.908148	0.308965	1.8755	-0.267448	0.065303		-0.688361	-0.277479	-0.678991	1.50839	0.227208	-1.07449	0.198693	-1.4721	0.819005
-0.353154	0.138574	0.672546	0.136314	0.899226	0.314335	1.87375	-0.266717	0.0685911		-0.66837	-0.268232	-0.64482	1.50525	0.220272	-1.06886	0.185237	-1.47087	0.816128
-0.370826	0.115098	0.67075	0.144231	0.891937	0.316574	1.87114	-0.266304	0.0701352		-0.651149	-0.255243	-0.607498	1.50135	0.214424	-1.06107	0.173874	-1.47039	0.815083
-0.384924	0.0868229	0.669685	0.152061	0.886918	0.31471	1.86653	-0.266311	0.0699442		-0.6414	-0.241184	-0.569543	1.49784	0.209993	-1.05158	0.165933	-1.47081	0.816112
-0.395987	0.0607098	0.668831	0.160531	0.883996	0.309654	1.85971	-0.266478	0.0684504		-0.64237	-0.229417	-0.534393	1.49518	0.206558	-1.04164	0.161473	-1.47201	0.818597
-0.405497	0.0435729	0.667322	0.169849	0.882286	0.303882	1.85154	-0.26629	0.0663333		-0.654491	-0.222938	-0.504971	1.49293	0.203194	-1.03274	0.159206	-1.47369	0.821382
-0.415008	0.0396188	0.664096	0.179638	0.880578	0.30039	1.84355	-0.265172	0.0642309		-0.674857	-0.223302	-0.482218	1.48993	0.198951	-1.02605	0.156965	-1.47545	0.823337
-0.425222	0.0486118	0.658247	0.18914	0.877818	0.301339	1.83737	-0.2627	0.0624494		-0.69787	-0.229962	-0.464318	1.48485	0.19332	-1.02202	0.15258	-1.47703	0.823894
-0.435514	0.0655452	0.649397	0.1976	0.87347	0.307016	1.83403	-0.258759	0.060804		-0.716944	-0.240376	-0.447073	1.47691	0.186451	-1.02018	0.144848	-1.47835	0.823296
-0.444174	0.0821225	0.637921	0.20464	0.867664	0.315629	1.83346	-0.25356	0.058684		-0.726613	-0.250911	-0.425331	1.4663	0.179042	-1.01933	0.13419	-1.47963	0.822472
-0.44926	0.089536	0.624916	0.210425	0.861078	0.32407	1.83442	-0.247508	0.0553305		-0.724247	-0.258222	-0.394863	1.45419	0.172006	-1.01797	0.122633	-1.48122	0.822628
-0.449594	0.0814475	0.611932	0.215548	0.854653	0.329282	1.835	-0.240979	0.050205		-0.710741	-0.260503	-0.353898	1.44218	0.16608	-1.01478	0.113053	-1.48344	0.824745
-0.445395	0.0560255	0.600545	0.220725	0.849212	0.329578	1.83349	-0.234124	0.0432633		-0.690067	-0.258085	-0.303717	1.43166	0.161546	-1.00922	0.107979	-1.48644	0.829168
-0.438291	0.016374	0.591862	0.226451	0.845124	0.325346	1.8291	-0.226788	0.034992		-0.667929	-0.253157	-0.248188	1.42322	0.158142	-1.00165	0.108511	-1.49003	0.835428
-0.430751	-0.0306321	0.586125	0.232803	0.842153	0.31886	1.82233	-0.218604	0.0261852		-0.650065	-0.248823	-0.192525	1.41648	0.155162	-0.993238	0.113867	-1.4938	0.842345
-0.425264	-0.0765487	0.582536	0.239451	0.839558	0.313353	1.81469	-0.209194	0.0175747		-0.640679	-0.247946	-0.141755	1.41035	0.151734	-0.985385	0.121772	-1.49729	0.848418
-0.423569	-0.113837	0.579446	0.245842	0.836448	0.311766	1.80795	-0.198387	0.00949753		-0.641401	-0.252248	-0.0993653	1.40352	0.14717	-0.979073	0.129474	-1.5002	0.852365
-0.42618	-0.137901	0.574912	0.251471	0.832227	0.315658	1.80331	-0.186334	0.00175411		-0.651015	-0.261898	-0.0664708	1.39497	0.141303	-0.974421	0.134867	-1.5025	0.853655
-0.432285	-0.148164	0.567457	0.256134	0.826913	0.324639	1.80085	-0.173483	-0.00628727		-0.666012	-0.275614	-0.0417158	1.38438	0.134647	-0.970658	0.13723	-1.5045	0.852773
-0.440044	-0.14792	0.55674	0.260061	0.821143	0.336541	1.79953	-0.160431	-0.0153987		-0.681812	-0.291142	-0.0219182	1.37228	0.128271	-0.966537	0.137314	-1.50662	0.851073
-0.447224	-0.143002	0.543798	0.263901	0.815865	0.348262	1.79759	-0.147714	-0.0261398		-0.694227	-0.30594	-0.00324794	1.35984	0.123392	-0.960961	0.136827	-1.50929	0.850236
-0.452011	-0.139703	0.530737	0.268513	0.811863	0.357014	1.79327	-0.13563	-0.0385797		-0.700623	-0.317874	0.0175047	1.34844	0.120854	-0.953498	0.137611	-1.5127	0.851562
-0.453698	-0.142712	0.519984	0.274642	0.809372	0.361483	1.7855	-0.124141	-0.0521959		-0.70033	-0.325738	0.0420868	1.33907	0.120746	-0.944565	0.140828	-1.51674	0.855422
-0.45292	-0.153841	0.513419	0.282587	0.807979	0.362382	1.7743	-0.112904	-0.0659912		-0.694262	-0.329429	0.0706864	1.33182	0.122357	-0.935213	0.146454	-1.52101	0.861121
-0.451279	-0.17199	0.51176	0.292019	0.806822	0.362081	1.76086	-0.101401	-0.0787983		-0.684067	-0.329716	0.102508	1.32571	0.124509	-0.926659	0.153226	-1.52501	0.867225
-0.450495	-0.194173	0.514393	0.302084	0.804984	0.363447	1.74716	-0.08916	-0.0896742		-0.671364	-0.327768	0.136575	1.31907	0.126076	-0.919781	0.159088	-1.52828	0.872172
-0.45151	-0.216944	0.519658	0.311754	0.801856	0.368418	1.73529	-0.0759562	-0.0982325		-0.65744	-0.324697	0.172233	1.3102	0.126442	-0.914749	0.16201	-1.53065	0.874884
-0.454013	-0.237479	0.525436	0.32029	0.797351	0.377024	1.72662	-0.0619202	-0.104774		-0.643416	-0.321393	0.209077	1.29816	0.125672	-0.910937	0.160879	-1.53229	0.875134
-0.456634	-0.253928	0.529791	0.327585	0.791903	0.387348	1.72132	-0.0474869	-0.110143		-0.630546	-0.318713	0.246469	1.28319	0.124375	-0.907132	0.156064	-1.5337	0.873547
-0.45767	-0.265154	0.53151	0.334223	0.78627	0.396413	1.71835	-0.0331929	-0.11537		-0.620272	-0.317786	0.283074	1.26662	0.123348	-0.901984	0.14936	-1.53549	0.871308
-0.455941	-0.270343	0.530385	0.341212	0.78123	0.401525	1.71596	-0.0194143	-0.121259		-0.613901	-0.320147	0.316834	1.25027	0.123193	-0.894566	0.143258	-1.53815	0.869693
-0.451358	-0.268897	0.527181	0.34955	0.777253	0.401402	1.71261	-0.00617214	-0.128102		-0.61207	-0.327439	0.345482	1.23576	0.124037	-0.884806	0.139874	-1.54183	0.869606
-0.44498	-0.260724	0.523292	0.359812	0.77427	0.396621	1.70762	0.00688927	-0.135661		-0.614323	-0.340801	0.367355	1.22392	0.125451	-0.873587	0.140029	-1.5463	0.871285
-0.438622	-0.246716	0.520187	0.37193	0.77165	0.389264	1.70149	0.0203389	-0.143381		-0.619068	-0.360224	0.382115	1.21456	0.126567	-0.862427	0.142943	-1.55108	0.874264
-0.434215	-0.229069	0.518869	0.385239	0.768429	0.382025	1.69548	0.034689	-0.150729		-0.623916	-0.384272	0.391079	1.20672	0.126386	-0.85285	0.146654	-1.55565	0.877647
-0.433154	-0.211212	0.519558	0.398733	0.763741	0.377168	1.69094	0.0501488	-0.157482		-0.626306	-0.41034	0.397008	1.19903	0.124176	-0.845738	0.148916	-1.55964	0.880573
-0.435827	-0.197283	0.521738	0.41144	0.757258	0.375727	1.6885	0.066511	-0.163849		-0.624214	-0.435392	0.403427	1.19031	0.119824	-0.840971	0.148122	-1.56303	0.882668
-0.441467	-0.191212	0.524506	0.422765	0.749417	0.377186	1.68775	0.0832108	-0.170385		-0.616827	-0.456912	0.413591	1.18001	0.113966	-0.837548	0.143858	-1.56603	0.884265
-0.448431	-0.195572	0.52701	0.432708	0.741299	0.379751	1.68727	0.0995225	-0.177771		-0.605005	-0.47374	0.429376	1.16841	0.107794	-0.834104	0.136901	-1.56903	0.886234
-0.454877	-0.210499	0.528748	0.441845	0.734201	0.381135	1.68518	0.114808	-0.186523		-0.591329	-0.48653	0.450409	1.15653	0.102575	-0.829563	0.128758	-1.57236	0.889505
-0.459606	-0.233091	0.52958	0.451071	0.729102	0.379614	1.67987	0.128732	-0.196764		-0.579536	-0.497665	0.473862	1.14569	0.0991141	-0.823612	0.120991	-1.57619	0.894515
-0.462687	-0.257743	0.529543	0.461174	0.726283	0.374916	1.6706	0.141365	-0.208121		-0.573363	-0.510584	0.495167	1.13686	0.0974033	-0.816813	0.114569	-1.58043	0.900877
-0.465496	-0.277571	0.528633	0.472428	0.725254	0.368507	1.65792	0.153143	-0.219804		-0.575128	-0.528628	0.509537	1.13016	0.0966664	-0.810347	0.10949	-1.58479	0.907438
-0.470066	-0.286607	0.526717	0.484417	0.725003	0.363063	1.64352	0.16469	-0.230858		-0.584653	-0.553735	0.513778	1.12468	0.0957525	-0.805528	0.104787	-1.58885	0.912691
-0.47804	-0.281945	0.523628	0.496179	0.724416	0.361317	1.62972	0.176566	-0.240502		-0.599081	-0.585458	0.507625	1.11884	0.09368	-0.803285	0.0989644	-1.59229	0.915335
-0.489772	-0.264888	0.519343	0.506647	0.722698	0.364812	1.61865	0.189028	-0.248425		-0.61378	-0.62079	0.493986	1.11113	0.0900641	-0.803788	0.0907149	-1.595	0.914716
-0.504054	-0.240544	0.514141	0.51515	0.719628	0.373197	1.61142	0.201931	-0.254898		-0.623985	-0.654965	0.477975	1.1007	0.0852489	-0.806348	0.0796235	-1.59715	0.910997
-0.5186	-0.216	0.508649	0.521728	0.715605	0.384399	1.60773	0.214801	-0.260639		-0.626507	-0.683003	0.465173	1.0878	0.0801299	-0.809645	0.0665016	-1.59915	0.905026
-0.531025	-0.197859	0.503762	0.52711	0.711464	0.395549	1.6061	0.227064	-0.266481		-0.6208	-0.70139	0.45982	1.07351	0.0757797	-0.812216	0.0531281	-1.60147	0.897978
-0.539799	-0.19014	0.500459	0.532367	0.708133	0.404199	1.60461	0.238311	-0.273009		-0.609052	-0.709226	0.463608	1.05919	0.0730407	-0.813051	0.04147	-1.6044	0.890918
-0.544767	-0.193255	0.499547	0.538449	0.706236	0.40923	1.60178	0.248471	-0.280328		-0.595357	-0.708419	0.475372	1.0459	0.0722199	-0.812021	0.0327489	-1.60796	0.884419
-0.547078	-0.204256	0.501369	0.545804	0.705802	0.411141	1.59725	0.257817	-0.28806		-0.584332	-0.702944	0.491643	1.03388	0.0729743	-0.809929	0.0268284	-1.61182	0.878374
-0.548636	-0.218071	0.505596	0.554251	0.706213	0.41166	1.59177	0.266796	-0.295563		-0.579644	-0.697544	0.507799	1.02261	0.0744276	-0.808117	0.022236	-1.61548	0.872079
-0.55134	-0.229243	0.511203	0.56312	0.70646	0.412946	1.58675	0.275805	-0.302243		-0.582869	-0.69636	0.519457	1.011	0.0754968	-0.807783	0.0168008	-1.61849	0.864597
-0.556375	-0.233636	0.516716	0.571565	0.705595	0.416675	1.58342	0.285011	-0.307819		-0.592984	-0.701911	0.523761	0.997925	0.0753323	-0.809348	0.00858447	-1.62064	0.855251
-0.563766	-0.229657	0.520717	0.578939	0.703185	0.423343	1.58222	0.294296	-0.312451		-0.606693	-0.714625	0.520199	0.982714	0.0736943	-0.812188	-0.00332522	-1.62202	0.844044
-0.572351	-0.218644	0.522377	0.585087	0.699512	0.432017	1.58247	0.303336	-0.316677		-0.619523	-0.732976	0.510677	0.96557	0.0710779	-0.81486	-0.0184697	-1.62302	0.831755
-0.580233	-0.204252	0.521799	0.590443	0.695422	0.440645	1.58269	0.311778	-0.321222		-0.627342	-0.754133	0.498779	0.947644	0.0684937	-0.815707	-0.0352101	-1.62418	0.819645
-0.585607	-0.191017	0.519946	0.595897	0.691897	0.446884	1.58109	0.319412	-0.32673		-0.627733	-0.774927	0.488483	0.930748	0.0669847	-0.813552	-0.0513343	-1.62598	0.808892
-0.587642	-0.182649	0.518196	0.602437	0.689585	0.449147	1.5763	0.326308	-0.333513		-0.620633	-0.792845	0.482857	0.916701	0.0671122	-0.808152	-0.0648554	-1.62865	0.800054
-0.58699	-0.180772	0.517705	0.610704	0.688512	0.447411	1.568	0.332841	-0.341423		-0.608011	-0.80668	0.483282	0.906568	0.0686745	-0.80026	-0.074744	-1.63213	0.792824
-0.58562	-0.184671	0.518898	0.620649	0.68809	0.443331	1.55712	0.339598	-0.34989		-0.592805	-0.816634	0.48944	0.900101	0.070797	-0.791284	-0.0813525	-1.63606	0.786198
-0.585991	-0.192037	0.521275	0.631478	0.687394	0.439535	1.54562	0.347183	-0.358145		-0.577715	-0.823867	0.499911	0.895726	0.0723315	-0.782721	-0.0863456	-1.63993	0.778961
-0.589957	-0.200257	0.523615	0.641942	0.685534	0.438372	1.53587	0.35598	-0.365543		-0.564421	-0.829785	0.512916	0.891105	0.0723509	-0.775559	-0.0920943	-1.64323	0.770238
-0.597954	-0.207496	0.524442	0.650855	0.681987	0.44074	1.5297	0.365978	-0.37183		-0.553497	-0.835476	0.5268	0.884056	0.0705053	-0.769884	-0.100715	-1.6457	0.759863
-0.608867	-0.213108	0.522594	0.657607	0.676779	0.445568	1.52766	0.376738	-0.377248		-0.544844	-0.841531	0.540094	0.873389	0.0671079	-0.764816	-0.113145	-1.64737	0.748442
-0.620604	-0.217347	0.517686	0.662427	0.670475	0.450217	1.52874	0.387556	-0.382391		-0.538238	-0.848255	0.551353	0.859278	0.0629622	-0.758843	-0.128697	-1.64852	0.737101
-0.631035	-0.220732	0.510348	0.666275	0.663983	0.451561	1.53082	0.397738	-0.387909		-0.533656	-0.855978	0.55904	0.843047	0.0590324	-0.750433	-0.145346	-1.64952	0.727035
-0.638831	-0.223518	0.502134	0.670433	0.658233	0.447221	1.53164	0.406888	-0.3942		-0.531271	-0.865164	0.561657	0.826525	0.056091	-0.738691	-0.160646	-1.65062	0.71902
-0.643872	-0.225521	0.495109	0.675989	0.653822	0.436419	1.52981	0.415059	-0.401239		-0.531251	-0.876213	0.558094	0.811286	0.054454	-0.723764	-0.172814	-1.65182	0.71305
-0.647139	-0.22628	0.491193	0.683431	0.650777	0.420157	1.52539	0.422707	-0.408619		-0.533527	-0.88907	0.548051	0.798097	0.0538896	-0.706774	-0.18147	-1.65288	0.708243
-0.650229	-0.225409	0.491507	0.692502	0.648581	0.400761	1.51983	0.430476	-0.415767		-0.53765	-0.90291	0.532356	0.786718	0.0537477	-0.689299	-0.187677	-1.65344	0.703104
-0.654681	-0.222951	0.495975	0.702342	0.646459	0.381022	1.51534	0.438918	-0.422212		-0.542776	-0.916114	0.513064	0.776093	0.0532858	-0.672641	-0.193333	-1.65321	0.69608
-0.661351	-0.219638	0.50338	0.711851	0.64383	0.363246	1.51385	0.448273	-0.427785		-0.547808	-0.926581	0.493255	0.764812	0.0520701	-0.657257	-0.200241	-1.65214	0.686215
-0.670009	-0.216899	0.511857	0.72014	0.640677	0.348524	1.5163	0.458387	-0.432679		-0.551732	-0.932285	0.476454	0.751712	0.0502598	-0.642627	-0.209291	-1.65043	0.673596
-0.679351	-0.216495	0.519594	0.726912	0.63764	0.336462	1.52224	0.468785	-0.437356		-0.554098	-0.931902	0.465695	0.736394	0.0486038	-0.627599	-0.220088	-1.64851	0.659378
-0.687492	-0.219781	0.525432	0.732629	0.635774	0.325496	1.52998	0.478866	-0.442343		-0.55544	-0.925346	0.462458	0.719444	0.0481143	-0.611014	-0.231108	-1.64688	0.645326
-0.692787	-0.226829	0.529117	0.738377	0.636092	0.313722	1.53715	0.488135	-0.448		-0.557332	-0.914039	0.465887	0.702232	0.0495626	-0.592294	-0.240293	-1.64592	0.633095
-0.694644	-0.235924	0.53116	0.745462	0.639119	0.299901	1.54153	0.49639	-0.454345		-0.561868	-0.90076	0.472785	0.686319	0.0530552	-0.571729	-0.245868	-1.6458	0.623562
-0.693888	-0.243851	0.532454	0.754897	0.644649	0.284165	1.54172	0.503803	-0.461008		-0.570669	-0.888995	0.478571	0.672745	0.0579141	-0.55038	-0.247086	-1.64637	0.61654
-0.692441	-0.247076	0.533855	0.767002	0.651793	0.268027	1.5376	0.510846	-0.467369		-0.583875	-0.881862	0.478958	0.661546	0.0629175	-0.529677	-0.244624	-1.64724	0.610957
-0.692434	-0.243348	0.535894	0.781327	0.659255	0.253627	1.5303	0.518086	-0.472815		-0.599679	-0.880989	0.471667	0.651771	0.0667696	-0.510897	-0.240432	-1.64791	0.605396
-0.695213	-0.232934	0.53867	0.796918	0.665719	0.242588	1.52166	0.525924	-0.477036		-0.614746	-0.885785	0.457415	0.642	0.068568	-0.494712	-0.23703	-1.64797	0.598719
-0.700747	-0.218817	0.541902	0.812792	0.670225	0.235059	1.51337	0.534405	-0.480189		-0.625397	-0.893516	0.439716	0.631086	0.0680712	-0.480967	-0.23651	-1.64728	0.59053
-0.70772	-0.2057	0.54509	0.828384	0.672438	0.229444	1.50627	0.543178	-0.482866		-0.629041	-0.900224	0.423607	0.618721	0.0656955	-0.468785	-0.239664	-1.64601	0.58131
-0.71421	-0.198281	0.547727	0.843752	0.672729	0.222967	1.49998	0.551638	-0.485844		-0.625222	-0.902142	0.413834	0.60557	0.0622877	-0.456966	-0.245672	-1.64455	0.572197
-0.718565	-0.199562	0.5495	0.859459	0.672026	0.212773	1.4932	0.559189	-0.489757		-0.615894	-0.897027	0.413209	0.592925	0.0587857	-0.444564	-0.252516	-1.64335	0.564522
-0.720073	-0.209877	0.550392	0.876247	0.671451	0.197072	1.48446	0.565484	-0.494824		-0.60484	-0.884893	0.421676	0.582102	0.0558799	-0.431374	-0.257922	-1.6427	0.559238
-0.71918	-0.226882	0.550613	0.894638	0.671855	0.175849	1.47291	0.570557	-0.500779		-0.596509	-0.867934	0.436314	0.57385	0.0537741	-0.418097	-0.260372	-1.64262	0.556473
-0.717253	-0.2464	0.550386	0.914661	0.673462	0.150898	1.45869	0.574773	-0.507001		-0.594624	-0.849755	0.452222	0.568011	0.0521277	-0.406057	-0.259721	-1.64288	0.555389
-0.71601	-0.263761	0.549715	0.935777	0.675798	0.125216	1.44294	0.578655	-0.512781		-0.600968	-0.834259	0.464021	0.563521	0.050222	-0.396588	-0.257172	-1.64317	0.55443
-0.716821	-0.275248	0.548298	0.95702	0.677959	0.101978	1.42718	0.582669	-0.517599		-0.614719	-0.824544	0.46755	0.558717	0.0473201	-0.390372	-0.254677	-1.64324	0.551919
-0.720082	-0.279248	0.545695	0.977304	0.67909	0.0834384	1.41275	0.587054	-0.521303		-0.632603	-0.822102	0.461254	0.551882	0.0430819	-0.387081	-0.254102	-1.64304	0.546715
-0.724886	-0.276747	0.541661	0.995799	0.678822	0.0701436	1.40016	0.591756	-0.524136		-0.649937	-0.826494	0.446736	0.541845	0.0378311	-0.385483	-0.256486	-1.64278	0.538669
-0.72919	-0.270914	0.536464	1.01223	0.677442	0.0607842	1.38899	0.596472	-0.526621		-0.662295	-0.835581	0.428235	0.528437	0.0325119	-0.383961	-0.261677	-1.64282	0.528607
-0.730499	-0.265816	0.530952	1.02701	0.675721	0.0528143	1.37798	0.600778	-0.529337		-0.667173	-0.846242	0.411158	0.512604	0.0283215	-0.381179	-0.268426	-1.64355	0.517884
-0.726869	-0.264747	0.526296	1.04102	0.674519	0.0436528	1.3656	0.604297	-0.532664		-0.664958	-0.855367	0.400279	0.496065	0.0261844	-0.376605	-0.274889	-1.64525	0.507718
-0.717767	-0.268872	0.523525	1.05528	0.674366	0.0319565	1.35059	0.606859	-0.536596		-0.658729	-0.860756	0.398342	0.480631	0.0263304	-0.370675	-0.279365	-1.64796	0.498641
-0.704362	-0.276863	0.523062	1.07041	0.675217	0.0183462	1.33261	0.608572	-0.5407		-0.652993	-0.861592	0.405606	0.467468	0.0281807	-0.364586	-0.280984	-1.65143	0.490313
-0.689036	-0.285673	0.52447	1.0864	0.676445	0.00518165	1.31248	0.609785	-0.54426		-0.651935	-0.858339	0.420361	0.45668	0.0305836	-0.359823	-0.280064	-1.65522	0.48175
-0.674362	-0.292016	0.526509	1.10257	0.677069	-0.00454067	1.29197	0.610933	-0.546577		-0.657987	-0.852214	0.439962	0.447403	0.0322689	-0.357575	-0.277941	-1.6588	0.471805
-0.662042	-0.293784	0.527453	1.11794	0.676098	-0.00862874	1.27313	0.612334	-0.547283		-0.671238	-0.844589	0.461773	0.43836	0.0323122	-0.35826	-0.276282	-1.6618	0.459686
-0.652327	-0.290732	0.525583	1.13172	0.672899	-0.00675839	1.25743	0.614051	-0.546531		-0.689775	-0.836627	0.483643	0.428554	0.0304381	-0.361295	-0.276215	-1.66413	0.445285
-0.644139	-0.284267	0.519709	1.14371	0.667457	-0.000657986	1.24513	0.615881	-0.544953		-0.710608	-0.829276	0.503907	0.417756	0.0270834	-0.365242	-0.277694	-1.66597	0.429232
-0.635764	-0.276641	0.509601	1.15438	0.660434	0.00662238	1.23513	0.617496	-0.543404		-0.730715	-0.823434	0.521173	0.40654	0.0232295	-0.368319	-0.279476	-1.66769	0.412661
-0.62572	-0.27006	0.49618	1.16471	0.652966	0.0119614	1.22551	0.618651	-0.542614		-0.747828	-0.82005	0.534208	0.395927	0.0200648	-0.369099	-0.279732	-1.66961	0.396768
-0.613445	-0.266102	0.481353	1.1758	0.646249	0.0133633	1.21437	0.619351	-0.542907		-0.760823	-0.819988	0.542034	0.38682	0.0185697	-0.367113	-0.276987	-1.67184	0.382325
-0.599554	-0.265532	0.467472	1.18842	0.641064	0.0106355	1.2007	0.619878	-0.544105		-0.769697	-0.823711	0.544167	0.379513	0.0191563	-0.363063	-0.270911	-1.67422	0.369323
-0.585652	-0.268448	0.456568	1.20279	0.637471	0.00535045	1.18474	0.620673	-0.545641		-0.775213	-0.830986	0.540885	0.373466	0.021507	-0.358515	-0.26256	-1.67635	0.356925
-0.573773	-0.274599	0.449655	1.21849	0.634841	0.000161682	1.16785	0.622126	-0.546814		-0.778354	-0.840777	0.533399	0.367412	0.0247134	-0.355212	-0.253993	-1.67781	0.343797
-0.565619	-0.283772	0.446385	1.23465	0.632205	-0.00226573	1.15189	0.624384	-0.547075		-0.779816	-0.851386	0.523849	0.359775	0.0276916	-0.354316	-0.247476	-1.6783	0.328685
-0.561838	-0.296077	0.445231	1.25029	0.628778	-0.00034365	1.13854	0.627254	-0.546238		-0.779809	-0.860814	0.515012	0.349261	0.0296973	-0.355957	-0.244643	-1.6778	0.310991
-0.561637	-0.311961	0.444084	1.26469	0.624358	0.00573402	1.12864	0.630239	-0.544555		-0.77829	-0.867226	0.509667	0.335441	0.0306877	-0.359258	-0.245935	-1.67655	0.291047
-0.562977	-0.331793	0.441011	1.2777	0.619438	0.0139895	1.12196	0.632698	-0.542613		-0.775532	-0.869463	0.509687	0.319075	0.0313352	-0.362785	-0.250499	-1.67496	0.269947
-0.563346	-0.355149	0.434832	1.28979	0.614986	0.0214419	1.11731	0.634059	-0.541098		-0.772611	-0.867482	0.515193	0.301983	0.0326818	-0.365199	-0.256528	-1.67345	0.249023
-0.560823	-0.380203	0.425365	1.30185	0.612026	0.0253954	1.11299	0.634035	-0.540503		-0.771426	-0.86256	0.52421	0.286422	0.035619	-0.365796	-0.26196	-1.67231	0.229237
-0.554931	-0.403719	0.413309	1.31474	0.611224	0.0246666	1.10745	0.632732	-0.540881		-0.774076	-0.857059	0.53317	0.274217	0.0404624	-0.364778	-0.265282	-1.67156	0.210789
-0.546807	-0.421907	0.399917	1.32884	0.612647	0.0201448	1.09996	0.630624	-0.54179		-0.781887	-0.853699	0.538181	0.266003	0.0468175	-0.363155	-0.266186	-1.67098	0.1931
-0.538606	-0.431897	0.386612	1.34389	0.615758	0.0143847	1.09086	0.628371	-0.542446		-0.794626	-0.854511	0.53658	0.260968	0.0537668	-0.362369	-0.265768	-1.6702	0.175148
-0.532443	-0.433118	0.374643	1.35899	0.61964	0.0104176	1.08143	0.626544	-0.542051		-0.810397	-0.859902	0.528071	0.257215	0.0602471	-0.363745	-0.26613	-1.66888	0.155965
-0.529419	-0.427835	0.364857	1.37306	0.623346	0.0103682	1.07328	0.625378	-0.540137		-0.826321	-0.868288	0.514916	0.252577	0.0654343	-0.367984	-0.269477	-1.6669	0.135081
-0.529193	-0.420476	0.357601	1.38524	0.626278	0.0145263	1.06748	0.624663	-0.536762		-0.839688	-0.876541	0.50112	0.245465	0.06899	-0.374871	-0.277107	-1.66444	0.112773
-0.530247	-0.416015	0.352764	1.39527	0.628437	0.0212571	1.06412	0.62383	-0.532467		-0.849038	-0.881103	0.490983	0.235404	0.0711119	-0.383365	-0.288788	-1.66194	0.0900182
-0.530619	-0.418111	0.349929	1.40353	0.630431	0.0277074	1.06216	0.622201	-0.528017		-0.854719	-0.879289	0.487628	0.223049	0.0723939	-0.392072	-0.302835	-1.65989	0.0681959
-0.528751	-0.42777	0.348552	1.41084	0.633195	0.0309396	1.06	0.619276	-0.52407		-0.858733	-0.870262	0.492006	0.209786	0.0735498	-0.399912	-0.31688	-1.65865	0.0486029
-0.524104	-0.442997	0.348068	1.41809	0.637524	0.0290302	1.0562	0.61493	-0.520924		-0.863974	-0.855359	0.502664	0.197125	0.0750893	-0.406672	-0.328939	-1.65826	0.0319605
-0.517371	-0.459481	0.347881	1.42592	0.643631	0.0217601	1.05013	0.609443	-0.518444		-0.87311	-0.837697	0.51627	0.186144	0.0770707	-0.413151	-0.338258	-1.65846	0.0181082
-0.510257	-0.472061	0.3473	1.43447	0.650968	0.0107025	1.0422	0.603361	-0.516168		-0.887439	-0.821287	0.528728	0.177179	0.0790605	-0.420787	-0.345558	-1.65883	0.00604452
-0.504901	-0.476539	0.345548	1.44337	0.658414	-0.0013172	1.03364	0.597282	-0.513529		-0.906077	-0.809908	0.536569	0.169812	0.0803551	-0.430963	-0.352643	-1.65892	-0.0056613
-0.503089	-0.471297	0.34195	1.45193	0.664755	-0.0112373	1.02592	0.591644	-0.510096		-0.925818	-0.806057	0.538197	0.163176	0.0803901	-0.444311	-0.361583	-1.65848	-0.0182531
-0.505544	-0.458177	0.336253	1.45941	0.669208	-0.0169316	1.02012	0.586612	-0.50575		-0.94189	-0.810237	0.534519	0.156463	0.0791294	-0.460359	-0.373852	-1.6575	-0.0322563
-0.511576	-0.442182	0.328905	1.46541	0.671733	-0.0180907	1.01652	0.582077	-0.500734		-0.949477	-0.820809	0.528666	0.149431	0.0772088	-0.477666	-0.38973	-1.65621	-0.0472992
-0.519344	-0.429931	0.321094	1.47012	0.672997	-0.0164073	1.01441	0.577753	-0.495568		-0.945516	-0.834513	0.524821	0.142668	0.0757218	-0.494354	-0.408165	-1.65496	-0.0623723
-0.526647	-0.42734	0.314431	1.47426	0.674036	-0.0149162	1.01232	0.57334	-0.490833		-0.930021	-0.847536	0.526622	0.137432	0.0757369	-0.508767	-0.427129	-1.65402	-0.0763832
-0.531909	-0.437412	0.310387	1.47881	0.67581	-0.0167366	1.00853	0.568689	-0.486916		-0.906304	-0.856738	0.53582	0.135091	0.0777883	-0.520012	-0.444353	-1.6535	-0.0887135
-0.534858	-0.459118	0.309701	1.48456	0.67884	-0.0237838	1.00179	0.563905	-0.483813		-0.879954	-0.860551	0.551755	0.136402	0.0815973	-0.52819	-0.458214	-1.65325	-0.0995105
-0.536539	-0.487843	0.312012	1.49171	0.683058	-0.0360567	0.99182	0.559338	-0.481108		-0.856994	-0.859205	0.571826	0.141006	0.0861523	-0.534272	-0.468402	-1.65289	-0.109602
-0.538683	-0.517176	0.315871	1.49973	0.687878	-0.051812	0.979531	0.555456	-0.478148		-0.841998	-0.854241	0.592593	0.147431	0.0900927	-0.539667	-0.476066	-1.65194	-0.120116
-0.542797	-0.541195	0.319123	1.50759	0.692456	-0.0684751	0.96667	0.55265	-0.474346		-0.836862	-0.847671	0.610966	0.153602	0.0922152	-0.545659	-0.483313	-1.65004	-0.131991
-0.549451	-0.556293	0.319545	1.51421	0.696033	-0.0837855	0.955116	0.55106	-0.469467		-0.84058	-0.84121	0.624979	0.157633	0.0919019	-0.552885	-0.492234	-1.64711	-0.145583
-0.558075	-0.561942	0.315562	1.51892	0.698259	-0.0966216	0.946108	0.550528	-0.463748		-0.849919	-0.83591	0.633991	0.158499	0.0893307	-0.561098	-0.50393	-1.64343	-0.160502
-0.5673	-0.560326	0.306836	1.52175	0.699378	-0.107185	0.939805	0.550693	-0.457788		-0.860605	-0.832202	0.63842	0.156317	0.0854182	-0.569322	-0.518005	-1.63955	-0.175706
-0.575586	-0.55524	0.294527	1.52339	0.700173	-0.116578	0.935392	0.551195	-0.45228		-0.868604	-0.830133	0.639259	0.152155	0.081516	-0.576365	-0.532778	-1.63607	-0.189853
-0.581856	-0.550732	0.281093	1.52491	0.701648	-0.126052	0.931627	0.551886	-0.447721		-0.87115	-0.829564	0.637588	0.147512	0.0789489	-0.581453	-0.546091	-1.63346	-0.201789
-0.585934	-0.549908	0.269616	1.52733	0.704581	-0.136299	0.927553	0.552941	-0.444229		-0.867299	-0.830219	0.634218	0.143716	0.0785386	-0.584667	-0.556286	-1.63184	-0.211015
-0.588662	-0.554147	0.262832	1.53122	0.709133	-0.147049	0.923001	0.554821	-0.44154		-0.857883	-0.831645	0.629549	0.141436	0.0802981	-0.586949	-0.562874	-1.63102	-0.217926
-0.591686	-0.562893	0.262226	1.53656	0.71475	-0.157131	0.918681	0.558116	-0.439174		-0.844913	-0.833187	0.623707	0.140469	0.083445	-0.589664	-0.566648	-1.63055	-0.223693
-0.596916	-0.574081	0.26753	1.54265	0.720399	-0.164972	0.915877	0.563329	-0.436668		-0.830659	-0.834024	0.616908	0.139853	0.0867606	-0.593948	-0.569237	-1.62997	-0.229781
-0.605796	-0.585034	0.276855	1.54845	0.725043	-0.169386	0.915925	0.570693	-0.433798		-0.816842	-0.833272	0.609848	0.138294	0.0891453	-0.600161	-0.572389	-1.62897	-0.237311
-0.618633	-0.593477	0.287374	1.55296	0.728114	-0.170315	0.919676	0.580084	-0.430703		-0.804294	-0.830129	0.603808	0.134778	0.090104	-0.607737	-0.577253	-1.6275	-0.246561
-0.634344	-0.598181	0.296272	1.5556	0.729743	-0.169168	0.927147	0.591049	-0.427872		-0.793217	-0.824086	0.600293	0.129125	0.0899188	-0.615439	-0.583937	-1.62583	-0.256852
-0.650807	-0.598934	0.301576	1.55651	0.730668	-0.168484	0.937456	0.602958	-0.425973		-0.783765	-0.815199	0.600277	0.122228	0.0894303	-0.621916	-0.591459	-1.62436	-0.266864
-0.665734	-0.595977	0.302595	1.55643	0.731877	-0.170975	0.949097	0.615225	-0.425586		-0.776472	-0.804331	0.603501	0.115795	0.089561	-0.626274	-0.598139	-1.62355	-0.275236
-0.677673	-0.589361	0.299909	1.55633	0.734173	-0.178342	0.960475	0.627527	-0.426942		-0.772161	-0.793172	0.608298	0.111683	0.0908382	-0.628465	-0.602307	-1.62365	-0.281129
-0.6866	-0.578785	0.295009	1.55693	0.73784	-0.190451	0.970533	0.639923	-0.429771		-0.771367	-0.783879	0.612176	0.111119	0.0931473	-0.629357	-0.603094	-1.62463	-0.284544
-0.69383	-0.564065	0.289758	1.55832	0.742522	-0.205299	0.979208	0.652812	-0.433373		-0.773656	-0.778346	0.612956	0.114197	0.0957964	-0.63046	-0.600957	-1.62616	-0.286257
-0.701302	-0.54592	0.285856	1.55985	0.747337	-0.219814	0.987445	0.66673	-0.436881		-0.777348	-0.7774	0.60987	0.119892	0.0978184	-0.633409	-0.597639	-1.62773	-0.287462
-0.710646	-0.5265	0.284417	1.56047	0.751185	-0.231097	0.996737	0.682063	-0.439607		-0.779915	-0.780307	0.604055	0.126575	0.09835	-0.639359	-0.5955	-1.6289	-0.289279
-0.722514	-0.509164	0.285768	1.55909	0.753155	-0.237519	1.00834	0.698814	-0.441308		-0.778905	-0.784899	0.598175	0.132733	0.0969441	-0.64852	-0.596479	-1.62949	-0.292311
-0.736443	-0.497525	0.289504	1.55513	0.752898	-0.239172	1.02257	0.716533	-0.442247		-0.772984	-0.788293	0.595379	0.137562	0.0937294	-0.660029	-0.601188	-1.62963	-0.296402
-0.75121	-0.494145	0.294763	1.54864	0.750805	-0.237591	1.03854	0.734445	-0.443017		-0.762635	-0.787904	0.598051	0.141193	0.0893831	-0.672275	-0.608569	-1.62968	-0.300699
-0.765447	-0.499486	0.300615	1.54028	0.74789	-0.234926	1.05444	0.75172	-0.444233		-0.750238	-0.782284	0.606864	0.14451	0.0849208	-0.683553	-0.616324	-1.63009	-0.304002
-0.778231	-0.511508	0.306369	1.531	0.745383	-0.232986	1.06827	0.767754	-0.446227		-0.739501	-0.771518	0.620433	0.148688	0.0813488	-0.692774	-0.621867	-1.6311	-0.305318
-0.789443	-0.526072	0.311679	1.52168	0.744214	-0.232506	1.07865	0.782351	-0.448874		-0.734375	-0.757072	0.635651	0.154647	0.0792899	-0.699901	-0.623381	-1.6327	-0.304366
-0.799798	-0.538028	0.316447	1.51279	0.744611	-0.232889	1.08527	0.795741	-0.45162		-0.737723	-0.741247	0.648622	0.162606	0.0787394	-0.7059	-0.620504	-1.63462	-0.301809
-0.81051	-0.542745	0.320649	1.50429	0.746033	-0.232491	1.08901	0.808441	-0.453669		-0.750111	-0.726444	0.655936	0.171866	0.0790859	-0.712234	-0.614412	-1.63645	-0.299056
-0.822696	-0.537709	0.324259	1.4956	0.747448	-0.229374	1.09149	0.821038	-0.454275		-0.769167	-0.714427	0.655937	0.180946	0.0794136	-0.720177	-0.607326	-1.63782	-0.297701
-0.836695	-0.523691	0.327342	1.48592	0.74782	-0.222281	1.09445	0.83397	-0.453017		-0.789914	-0.705763	0.649477	0.188053	0.0789491	-0.73026	-0.60167	-1.63857	-0.298852
-0.851645	-0.50495	0.330248	1.47453	0.746538	-0.211421	1.09909	0.84738	-0.449971		-0.806138	-0.699623	0.639789	0.191771	0.0774225	-0.742099	-0.599184	-1.6388	-0.30269
-0.865597	-0.488149	0.333732	1.46118	0.743596	-0.19867	1.10562	0.861084	-0.4457		-0.812435	-0.694045	0.631374	0.191672	0.0751552	-0.754625	-0.600272	-1.63884	-0.308449
-0.876226	-0.480168	0.338861	1.44621	0.739487	-0.186973	1.11317	0.87468	-0.441048		-0.80615	-0.686675	0.628289	0.188553	0.0728419	-0.766574	-0.603816	-1.63912	-0.314831
-0.881873	-0.48557	0.346711	1.43045	0.734883	-0.179148	1.12013	0.887744	-0.436808		-0.788378	-0.675705	0.632557	0.184121	0.0711611	-0.777022	-0.607563	-1.64003	-0.320607
-0.882398	-0.504744	0.357965	1.41481	0.730291	-0.176622	1.12474	0.900048	-0.433411		-0.763581	-0.660635	0.643426	0.180256	0.0704277	-0.785752	-0.608985	-1.6417	-0.325144
-0.879402	-0.533573	0.372596	1.3999	0.725809	-0.178725	1.12593	0.911689	-0.430774		-0.737988	-0.642491	0.657799	0.178197	0.0704461	-0.793341	-0.606307	-1.64396	-0.328612
-0.875648	-0.564753	0.389746	1.38573	0.721066	-0.182921	1.12378	0.923068	-0.428402		-0.717489	-0.623405	0.671571	0.178066	0.0705971	-0.800927	-0.599239	-1.64635	-0.331862
-0.873984	-0.590221	0.407855	1.37177	0.715365	-0.185859	1.11956	0.934713	-0.425696		-0.705852	-0.605789	0.681229	0.178952	0.0700839	-0.809738	-0.589076	-1.64832	-0.336036
-0.876253	-0.603684	0.425001	1.35726	0.707976	-0.184737	1.11517	0.947036	-0.422316		-0.703861	-0.591513	0.685033	0.179484	0.0682184	-0.820542	-0.578072	-1.6494	-0.342093
-0.882663	-0.602381	0.439393	1.34159	0.698501	-0.178353	1.11231	0.960145	-0.418423		-0.709471	-0.581428	0.683385	0.178551	0.0646534	-0.833261	-0.568417	-1.64943	-0.350404
-0.891807	-0.587618	0.449904	1.32464	0.687156	-0.167436	1.11176	0.973795	-0.414663		-0.718772	-0.575348	0.678425	0.175847	0.0594958	-0.846941	-0.561301	-1.64855	-0.360546
-0.901242	-0.564114	0.456516	1.30688	0.674829	-0.154199	1.11305	0.987519	-0.411928		-0.727315	-0.57233	0.673133	0.171979	0.0532623	-0.860148	-0.556547	-1.64714	-0.371399
-0.908365	-0.538509	0.460471	1.28915	0.662841	-0.141398	1.11484	1.00083	-0.410988		-0.731422	-0.57107	0.670316	0.168172	0.0466707	-0.871608	-0.552905	-1.64564	-0.381522
-0.911287	-0.517499	0.464008	1.27239	0.652475	-0.131256	1.11555	1.01344	-0.412186		-0.72914	-0.570228	0.671764	0.165721	0.0403212	-0.880813	-0.548812	-1.64435	-0.389711
-0.909465	-0.506081	0.469692	1.25727	0.644486	-0.124646	1.11405	1.02532	-0.415307		-0.720592	-0.568669	0.677791	0.165422	0.0344004	-0.888259	-0.543194	-1.64332	-0.395497
-0.903886	-0.506379	0.479557	1.24388	0.638825	-0.120775	1.11014	1.03671	-0.419657		-0.707662	-0.565622	0.687273	0.167189	0.0285684	-0.895213	-0.535953	-1.6424	-0.399364
-0.896712	-0.517388	0.494398	1.23173	0.634735	-0.117505	1.10456	1.04794	-0.424312		-0.69314	-0.560727	0.698179	0.170019	0.022129	-0.903112	-0.527981	-1.6413	-0.402542
-0.890442	-0.535702	0.513508	1.21979	0.631142	-0.112238	1.09861	1.05926	-0.428437		-0.679714	-0.553953	0.708375	0.172335	0.0144287	-0.912919	-0.52078	-1.63977	-0.406478
-0.886912	-0.556872	0.534963	1.20689	0.627149	-0.103052	1.09369	1.07068	-0.431555		-0.669264	-0.545406	0.716345	0.172634	0.00528483	-0.924702	-0.515868	-1.63765	-0.412221
-0.886565	-0.576767	0.556308	1.19214	0.622389	-0.089602	1.0907	1.08195	-0.433675		-0.662706	-0.535162	0.721483	0.170178	-0.00479606	-0.937621	-0.514182	-1.63499	-0.420025
-0.888363	-0.592373	0.575352	1.17528	0.617091	-0.0733289	1.08969	1.09255	-0.435228		-0.660316	-0.523269	0.723847	0.165431	-0.0147435	-0.950259	-0.515707	-1.63203	-0.429336
-0.890397	-0.601822	0.590794	1.15679	0.611882	-0.0568037	1.08986	1.10196	-0.43682		-0.662136	-0.509982	0.723611	0.159951	-0.0233373	-0.961143	-0.519446	-1.62908	-0.439128
-0.890888	-0.603998	0.602514	1.13769	0.607452	-0.0424959	1.08989	1.10982	-0.438918		-0.668095	-0.496063	0.720634	0.155773	-0.0297039	-0.969262	-0.523826	-1.62646	-0.448391
-0.88903	-0.598248	0.611503	1.11907	0.604242	-0.0315798	1.08857	1.11616	-0.441589		-0.677731	-0.482899	0.714484	0.154503	-0.0336621	-0.974395	-0.527385	-1.62432	-0.456548
-0.885268	-0.584566	0.619509	1.10159	0.60226	-0.0234031	1.08547	1.12142	-0.444454		-0.68975	-0.47223	0.704924	0.156593	-0.0357851	-0.977177	-0.529474	-1.62256	-0.46363
-0.880909	-0.56414	0.628519	1.08528	0.601067	-0.0158854	1.08121	1.12634	-0.446859		-0.701845	-0.465542	0.692506	0.16113	-0.0371841	-0.978848	-0.530595	-1.62096	-0.470196
-0.877367	-0.539764	0.640187	1.06954	0.599946	-0.00661715	1.07727	1.13161	-0.44821		-0.711034	-0.46341	0.678856	0.16624	-0.0391193	-0.980756	-0.532154	-1.61921	-0.477039
-0.87546	-0.515632	0.655408	1.0535	0.598192	0.00591573	1.07524	1.13764	-0.448283		-0.71449	-0.46517	0.666382	0.169877	-0.042575	-0.983795	-0.53572	-1.61717	-0.484802
-0.875092	-0.496384	0.674138	1.03649	0.595443	0.0215651	1.07601	1.14437	-0.44737		-0.710499	-0.469116	0.657515	0.170626	-0.0479179	-0.988011	-0.542146	-1.61492	-0.493634
-0.875392	-0.485708	0.695546	1.01834	0.591893	0.0385108	1.07919	1.1513	-0.446187		-0.699167	-0.473145	0.653793	0.168188	-0.054739	-0.992572	-0.551018	-1.61277	-0.503016
-0.875169	-0.485085	0.718405	0.999541	0.588273	0.053938	1.08314	1.15773	-0.445598		-0.682584	-0.475575	0.655186	0.163407	-0.061951	-0.996163	-0.560724	-1.61112	-0.511882
-0.873484	-0.493148	0.741519	0.981032	0.585546	0.0650787	1.08561	1.16302	-0.446293		-0.664386	-0.475783	0.659875	0.157896	-0.0681469	-0.997611	-0.569101	-1.61028	-0.519021
-0.87013	-0.5059	0.763973	0.963905	0.584452	0.070221	1.08456	1.16687	-0.448544		-0.648819	-0.474455	0.664581	0.153428	-0.072118	-0.99646	-0.574331	-1.61033	-0.523621
-0.865891	-0.517745	0.785142	0.948984	0.585105	0.0693524	1.07899	1.16936	-0.452139		-0.639492	-0.473387	0.665374	0.151316	-0.0733272	-0.993197	-0.575675	-1.61109	-0.52571
-0.862453	-0.523099	0.804523	0.936485	0.586881	0.0642162	1.06928	1.17091	-0.456482		-0.638129	-0.474897	0.65883	0.151961	-0.0721115	-0.98904	-0.573763	-1.61215	-0.526232
-0.861906	-0.518214	0.821597	0.925874	0.588662	0.0577225	1.05708	1.17206	-0.460816		-0.643713	-0.480993	0.643257	0.154747	-0.0694984	-0.98542	-0.570356	-1.61305	-0.526689
-0.865964	-0.502685	0.83587	0.915998	0.589326	0.0528703	1.04472	1.17322	-0.464493		-0.652474	-0.492537	0.619569	0.158331	-0.0667165	-0.983412	-0.567717	-1.61342	-0.528501
-0.875169	-0.480036	0.847081	0.90548	0.588238	0.0515658	1.03439	1.17452	-0.467196		-0.658888	-0.508691	0.591369	0.161269	-0.0646452	-0.983357	-0.567796	-1.61313	-0.532387
-0.888504	-0.45696	0.855445	0.893246	0.585523	0.0538542	1.02745	1.17571	-0.469032		-0.657501	-0.526922	0.564029	0.162699	-0.0634805	-0.984809	-0.571492	-1.61232	-0.538072
-0.903654	-0.441245	0.861746	0.878961	0.58201	0.0579647	1.02389	1.17626	-0.47045		-0.64491	-0.543684	0.542977	0.162771	-0.0627625	-0.986777	-0.578251	-1.61138	-0.544452
-0.917877	-0.439044	0.867179	0.86317	0.578901	0.0612085	1.02248	1.17552	-0.472002		-0.621082	-0.555572	0.531826	0.162583	-0.0617124	-0.988147	-0.586189	-1.61076	-0.550121
-0.92907	-0.452582	0.873019	0.847057	0.577316	0.0613311	1.02126	1.17307	-0.474045		-0.58944	-0.560508	0.53111	0.163627	-0.0596777	-0.988149	-0.592756	-1.61085	-0.554003
-0.936518	-0.479249	0.880212	0.831944	0.577893	0.0576554	1.0185	1.16883	-0.476529		-0.555697	-0.558445	0.538131	0.167036	-0.0564665	-0.986703	-0.595733	-1.61178	-0.555831
-0.940978	-0.512478	0.88906	0.818746	0.580542	0.051453	1.01342	1.16317	-0.478985		-0.52593	-0.551287	0.547935	0.173015	-0.0524437	-0.984517	-0.594141	-1.61337	-0.556299
-0.944121	-0.543996	0.89907	0.807652	0.58446	0.0453795	1.00656	1.15676	-0.480724		-0.504694	-0.542101	0.554932	0.180737	-0.0483875	-0.982863	-0.58862	-1.61519	-0.556843
-0.947668	-0.566486	0.909028	0.798133	0.588392	0.0422789	0.999455	1.15026	-0.481161		-0.493808	-0.534016	0.554546	0.188746	-0.0451888	-0.983075	-0.58109	-1.6168	-0.559146
-0.95263	-0.575686	0.917307	0.789256	0.591082	0.0439359	0.99379	1.14411	-0.480105		-0.492094	-0.529268	0.544372	0.195633	-0.0435012	-0.985956	-0.573841	-1.61789	-0.564527
-0.95895	-0.571331	0.922373	0.780127	0.591775	0.0503102	0.990521	1.13834	-0.477857		-0.496012	-0.528708	0.524623	0.200659	-0.0434575	-0.991381	-0.568517	-1.61845	-0.573418
-0.965591	-0.556823	0.923358	0.770266	0.590531	0.0595166	0.989368	1.13265	-0.475094		-0.500883	-0.531808	0.497879	0.20406	-0.0445542	-0.998307	-0.565491	-1.61873	-0.585147
-0.970982	-0.537951	0.920509	0.759794	0.588225	0.0684952	0.988918	1.12655	-0.472594		-0.502331	-0.537069	0.468259	0.20697	-0.0457823	-1.00521	-0.563891	-1.6191	-0.598147
-0.973641	-0.521067	0.915261	0.749368	0.586154	0.0740994	0.987266	1.1197	-0.470927		-0.497539	-0.542601	0.440248	0.211002	-0.0459973	-1.01076	-0.562198	-1.61986	-0.610534
-0.972803	-0.511256	0.909843	0.739923	0.585458	0.0742348	0.982847	1.11199	-0.470254		-0.485948	-0.546746	0.417469	0.217663	-0.0444032	-1.01436	-0.559062	-1.62115	-0.620838
-0.96884	-0.510967	0.906522	0.732301	0.586604	0.0686813	0.975081	1.10366	-0.470277		-0.469159	-0.548582	0.401769	0.227789	-0.0409365	-1.01633	-0.553966	-1.62285	-0.62855
-0.963274	-0.519534	0.906778	0.726913	0.589195	0.0592913	0.964583	1.09519	-0.470363		-0.450063	-0.548185	0.392927	0.24119	-0.0363414	-1.01766	-0.547479	-1.6247	-0.634234
-0.958285	-0.533735	0.910777	0.723575	0.59219	0.0494264	0.952915	1.08711	-0.469787		-0.431597	-0.546539	0.389054	0.256673	-0.0318733	-1.01945	-0.541051	-1.6264	-0.639148
-0.955852	-0.549133	0.917347	0.721595	0.594404	0.0427691	0.94199	1.07977	-0.468004		-0.415687	-0.545111	0.387434	0.272471	-0.0287591	-1.0224	-0.536445	-1.62777	-0.644586
-0.956892	-0.561609	0.924442	0.720094	0.595029	0.0419466	0.933373	1.07323	-0.464859		-0.402878	-0.545278	0.385382	0.286972	-0.0276811	-1.02646	-0.535013	-1.62879	-0.651258
-0.960843	-0.568436	0.929867	0.718433	0.593959	0.0475565	0.927702	1.06718	-0.460652		-0.392715	-0.547888	0.380746	0.299412	-0.0285339	-1.03089	-0.537061	-1.62967	-0.659005
-0.965932	-0.56854	0.93197	0.716517	0.59179	0.0580488	0.924455	1.06108	-0.456001		-0.384541	-0.553154	0.371993	0.310204	-0.0305517	-1.03457	-0.541558	-1.63071	-0.666934
-0.970024	-0.562126	0.930072	0.71483	0.589548	0.0705223	0.922172	1.0544	-0.45157		-0.378157	-0.560878	0.358097	0.320696	-0.0327136	-1.03651	-0.546387	-1.63222	-0.673863
-0.971596	-0.550134	0.924556	0.714161	0.588269	0.0820452	0.919065	1.04691	-0.447747		-0.373948	-0.57076	0.338521	0.332476	-0.0342131	-1.0363	-0.549103	-1.63434	-0.678844
-0.97036	-0.533992	0.916636	0.71518	0.588594	0.0908678	0.913784	1.03881	-0.444459		-0.372485	-0.582555	0.313416	0.346557	-0.0347887	-1.03442	-0.547925	-1.63688	-0.681554
-0.967245	-0.515704	0.907892	0.718069	0.59052	0.097001	0.905988	1.03071	-0.4412		-0.373921	-0.595959	0.283884	0.362852	-0.0348017	-1.0321	-0.542507	-1.63943	-0.682422
-0.963846	-0.497992	0.899728	0.722405	0.593395	0.101996	0.896419	1.02342	-0.437274		-0.377588	-0.610354	0.25205	0.380177	-0.0350601	-1.03095	-0.534098	-1.64141	-0.682468
-0.961653	-0.484106	0.892906	0.727317	0.596182	0.108142	0.88646	1.01761	-0.432143		-0.382037	-0.624676	0.220736	0.396733	-0.0364627	-1.03233	-0.524981	-1.64238	-0.682912
-0.96144	-0.477158	0.887346	0.731832	0.597916	0.117496	0.877386	1.01356	-0.425683		-0.385492	-0.637584	0.192807	0.410815	-0.0395874	-1.0367	-0.517464	-1.64214	-0.684684
-0.963001	-0.47922	0.882274	0.735222	0.598153	0.131134	0.869695	1.01109	-0.418261		-0.386514	-0.647889	0.17039	0.421432	-0.0443664	-1.04349	-0.512925	-1.64088	-0.688027
-0.965297	-0.490574	0.876669	0.737227	0.597211	0.148824	0.862871	1.00967	-0.410578		-0.384632	-0.655057	0.154233	0.428633	-0.04999	-1.05129	-0.511346	-1.63904	-0.692355
-0.966894	-0.509443	0.869793	0.738093	0.596048	0.16918	0.855641	1.00867	-0.403388		-0.380716	-0.659532	0.143359	0.433457	-0.0551203	-1.05854	-0.511523	-1.63715	-0.696475
-0.966572	-0.532264	0.86156	0.738407	0.595815	0.190214	0.846588	1.00766	-0.397208		-0.37691	-0.662753	0.135141	0.437563	-0.0583658	-1.06429	-0.511761	-1.63561	-0.699105
-0.963912	-0.554394	0.852552	0.738835	0.597296	0.210115	0.834815	1.00654	-0.392127		-0.376043	-0.666837	0.125825	0.442662	-0.05883	-1.06855	-0.510716	-1.63452	-0.69947
-0.959613	-0.571086	0.843737	0.739819	0.600515	0.227983	0.820377	1.00556	-0.387785		-0.380562	-0.674017	0.111534	0.449911	-0.0564724	-1.07235	-0.508013	-1.6337	-0.697676
-0.955355	-0.578604	0.836052	0.741362	0.604712	0.244186	0.804341	1.00519	-0.383514		-0.391347	-0.685933	0.0895756	0.459507	-0.0520922	-1.07719	-0.504444	-1.63277	-0.694672
-0.953155	-0.575282	0.830092	0.743011	0.608681	0.260127	0.788476	1.00591	-0.378586		-0.40692	-0.70294	0.0596612	0.470658	-0.0469343	-1.08438	-0.501714	-1.63131	-0.691827
-0.95446	-0.562197	0.826039	0.744059	0.611285	0.277453	0.774671	1.008	-0.372505		-0.423551	-0.723691	0.0244721	0.482001	-0.0421183	-1.09448	-0.501827	-1.62903	-0.690321
-0.959407	-0.543069	0.823784	0.743913	0.611919	0.297099	0.76426	1.0114	-0.365215		-0.436393	-0.745218	-0.010838	0.492321	-0.0381764	-1.10709	-0.506319	-1.62594	-0.690667
-0.966678	-0.523215	0.823133	0.742457	0.610706	0.318665	0.757489	1.0157	-0.357144		-0.441252	-0.763666	-0.0402016	0.501224	-0.034913	-1.12094	-0.515582	-1.62235	-0.692555
-0.97407	-0.507793	0.823968	0.740215	0.608397	0.34053	0.753341	1.02027	-0.349033		-0.43623	-0.775535	-0.0587202	0.509417	-0.0316128	-1.13432	-0.528596	-1.61877	-0.695069
-0.979509	-0.500036	0.826292	0.738196	0.606043	0.360662	0.749863	1.02451	-0.341614		-0.422509	-0.778969	-0.0644297	0.518421	-0.0274514	-1.14567	-0.543213	-1.61573	-0.697118
-0.981976	-0.500242	0.830178	0.737491	0.604563	0.377692	0.744905	1.02811	-0.335278		-0.403942	-0.774561	-0.0590259	0.529851	-0.0218997	-1.15405	-0.556977	-1.61351	-0.697905
-0.9819	-0.505963	0.835657	0.738804	0.604368	0.391658	0.736988	1.03111	-0.329883		-0.385693	-0.765259	-0.0472972	0.544636	-0.0149598	-1.15949	-0.568135	-1.61205	-0.697235
-0.980859	-0.513254	0.842567	0.742148	0.605169	0.404042	0.725876	1.03392	-0.324821		-0.37252	-0.755411	-0.0355604	0.562571	-0.00717432	-1.16287	-0.576361	-1.61094	-0.695582
-0.980803	-0.51836	0.850433	0.746837	0.606056	0.417089	0.712591	1.03707	-0.319287		-0.36734	-0.749313	-0.0297394	0.582375	0.000560199	-1.16555	-0.582828	-1.60959	-0.693892
-0.983197	-0.519125	0.858443	0.751768	0.605854	0.432794	0.698845	1.04095	-0.312643		-0.370508	-0.749877	-0.0337322	0.602198	0.00730647	-1.16875	-0.58959	-1.60748	-0.693181
-0.988423	-0.515648	0.865604	0.755837	0.603644	0.452024	0.686214	1.04562	-0.30468		-0.3799	-0.757855	-0.0484945	0.620316	0.0124298	-1.17298	-0.598565	-1.60439	-0.694076
-0.995621	-0.510105	0.871081	0.758327	0.599215	0.474143	0.675449	1.05077	-0.295687		-0.391697	-0.771822	-0.0719975	0.63572	0.0158569	-1.17788	-0.610652	-1.60045	-0.696489
-1.00297	-0.505927	0.874601	0.759132	0.593238	0.497237	0.666254	1.05587	-0.286314		-0.401637	-0.788788	-0.0999974	0.648412	0.0181319	-1.18249	-0.625347	-1.59609	-0.699596
-1.0083	-0.506626	0.876699	0.758755	0.587022	0.51882	0.657588	1.06039	-0.277294		-0.406392	-0.805178	-0.127388	0.659332	0.020204	-1.18587	-0.641003	-1.59179	-0.702178
-1.00986	-0.514594	0.87863	0.75809	0.581964	0.536767	0.648267	1.064	-0.269164		-0.404635	-0.81787	-0.149745	0.669963	0.0230039	-1.18767	-0.655535	-1.58794	-0.703209
-1.00705	-0.530228	0.881916	0.758071	0.578948	0.550157	0.637607	1.06673	-0.262067		-0.397407	-0.825015	-0.164579	0.681727	0.0269954	-1.18848	-0.667252	-1.58467	-0.702404
-1.00067	-0.551683	0.887706	0.759297	0.57797	0.55968	0.625812	1.0689	-0.255716		-0.387601	-0.826425	-0.171854	0.695383	0.0319386	-1.1896	-0.675487	-1.58182	-0.700448
-0.99264	-0.575452	0.896263	0.761778	0.578167	0.567415	0.614008	1.07101	-0.249504		-0.378768	-0.823426	-0.173623	0.710664	0.0370077	-1.19257	-0.680842	-1.57909	-0.698763
-0.985155	-0.597583	0.906816	0.764934	0.578196	0.575959	0.603899	1.07351	-0.242751		-0.373779	-0.81825	-0.172988	0.726342	0.0412133	-1.19851	-0.684967	-1.57612	-0.698927
-0.979593	-0.615031	0.917837	0.767883	0.576757	0.58725	0.597169	1.07661	-0.234992		-0.37395	-0.813211	-0.172922	0.740762	0.0439074	-1.20765	-0.689933	-1.5727	-0.702016
-0.97577	-0.626506	0.92762	0.769888	0.573042	0.601613	0.594809	1.08012	-0.226183		-0.378963	-0.810034	-0.175455	0.752605	0.0451027	-1.21926	-0.697397	-1.56889	-0.708181
-0.971928	-0.632435	0.934888	0.770776	0.566948	0.617527	0.596629	1.08355	-0.216747		-0.387452	-0.809611	-0.181475	0.761536	0.0454556	-1.23182	-0.707844	-1.56501	-0.716633
-0.965484	-0.634166	0.939232	0.771086	0.559037	0.632278	0.601192	1.08624	-0.207407		-0.397818	-0.812182	-0.190988	0.768385	0.0459426	-1.24355	-0.72028	-1.56153	-0.726002
-0.954167	-0.632942	0.941241	0.771877	0.550289	0.643183	0.606267	1.08767	-0.19888		-0.408792	-0.817723	-0.203482	0.774774	0.0474086	-1.25294	-0.732552	-1.55889	-0.734884
-0.936965	-0.629276	0.942303	0.774276	0.541753	0.648785	0.609652	1.08767	-0.191575		-0.419562	-0.826189	-0.218133	0.782387	0.0501918	-1.25933	-0.742221	-1.55729	-0.742357
-0.914458	-0.622992	0.944142	0.778985	0.534195	0.649426	0.610022	1.0865	-0.185442		-0.429564	-0.837457	-0.233796	0.792242	0.0539645	-1.26306	-0.747607	-1.55657	-0.748278
-0.888456	-0.613784	0.94822	0.785996	0.52786	0.646962	0.607382	1.08474	-0.18004		-0.438234	-0.851032	-0.248995	0.804306	0.057829	-1.26537	-0.748496	-1.55628	-0.753287
-0.861199	-0.601834	0.955183	0.794599	0.522451	0.643833	0.602909	1.08299	-0.174788		-0.444906	-0.865807	-0.262056	0.817599	0.0606286	-1.26782	-0.746149	-1.5559	-0.758505
-0.834519	-0.588098	0.964565	0.80367	0.517338	0.64194	0.598256	1.08161	-0.169259		-0.448917	-0.880138	-0.271455	0.830658	0.0613793	-1.27161	-0.74266	-1.55499	-0.765039
-0.809261	-0.574159	0.974921	0.812085	0.511939	0.641841	0.594702	1.08056	-0.163387		-0.449812	-0.892266	-0.276244	0.842162	0.0596882	-1.27707	-0.739979	-1.55342	-0.773476
-0.785115	-0.561769	0.984345	0.819094	0.506077	0.642538	0.592548	1.07941	-0.1575		-0.447583	-0.900941	-0.276409	0.851449	0.0559954	-1.2835	-0.739114	-1.55137	-0.783583
-0.760849	-0.552328	0.991191	0.824543	0.500125	0.641882	0.591039	1.07759	-0.152189		-0.442854	-0.905949	-0.273082	0.858772	0.0515024	-1.28955	-0.739835	-1.54923	-0.794381
-0.734879	-0.546447	0.994661	0.828867	0.494839	0.637449	0.588773	1.07459	-0.148091		-0.436951	-0.908335	-0.26854	0.8652	0.0477577	-1.29387	-0.740954	-1.54743	-0.804585
-0.705985	-0.543709	0.995007	0.832881	0.490989	0.62756	0.58437	1.07023	-0.145657		-0.431727	-0.910218	-0.26595	0.872185	0.0460334	-1.29579	-0.740983	-1.54621	-0.813235
-0.673924	-0.542736	0.993285	0.837407	0.488963	0.612109	0.5771	1.06476	-0.145		-0.429059	-0.91424	-0.268757	0.880926	0.0467647	-1.29559	-0.73887	-1.54558	-0.820174
-0.639643	-0.541667	0.990836	0.842895	0.488582	0.592814	0.567237	1.05873	-0.145857		-0.430078	-0.922759	-0.27972	0.891752	0.0493227	-1.29438	-0.734527	-1.54528	-0.826157
-0.604934	-0.539017	0.988774	0.849169	0.489186	0.572708	0.556038	1.05288	-0.14769		-0.434453	-0.936969	-0.29981	0.903835	0.0522492	-1.29365	-0.728973	-1.54492	-0.832507
-0.571627	-0.534631	0.987699	0.855451	0.48993	0.554987	0.545345	1.04782	-0.149894		-0.440179	-0.95621	-0.327439	0.91541	0.0538458	-1.2946	-0.724023	-1.54411	-0.840512
-0.540714	-0.53021	0.987686	0.860666	0.490129	0.541676	0.536956	1.04388	-0.152037		-0.444115	-0.977796	-0.358505	0.924477	0.0528422	-1.29778	-0.721616	-1.54262	-0.850857
-0.511879	-0.528986	0.988456	0.863914	0.489495	0.532749	0.531944	1.04095	-0.154018		-0.443188	-0.99755	-0.387449	0.929681	0.0488461	-1.30286	-0.723001	-1.54053	-0.863369
-0.483718	-0.534496	0.989598	0.864872	0.488207	0.526176	0.530223	1.03856	-0.15608		-0.43572	-1.01101	-0.409042	0.930945	0.0424081	-1.30879	-0.728141	-1.53813	-0.877143
-0.454523	-0.548949	0.990731	0.863932	0.486829	0.518899	0.530561	1.03613	-0.158637		-0.422264	-1.01495	-0.420204	0.929528	0.0347286	-1.31428	-0.735645	-1.53587	-0.890961
-0.423215	-0.571986	0.991591	0.862005	0.486102	0.50826	0.53112	1.03325	-0.162015		-0.405524	-1.00853	-0.421111	0.927478	0.0271685	-1.31831	-0.743345	-1.5341	-0.903807
-0.389926	-0.600461	0.99204	0.860104	0.486681	0.493186	0.53029	1.02991	-0.166223		-0.38942	-0.99377	-0.41515	0.92675	0.0207698	-1.3206	-0.749275	-1.53294	-0.915253
-0.355987	-0.629372	0.992014	0.858918	0.488885	0.474562	0.527434	1.02654	-0.170901		-0.377713	-0.974918	-0.407803	0.928402	0.01594	-1.32174	-0.752603	-1.53217	-0.925614
-0.323394	-0.653527	0.991424	0.858569	0.492537	0.454714	0.523164	1.02387	-0.175458		-0.372716	-0.957207	-0.404906	0.932213	0.0123872	-1.32296	-0.75401	-1.53133	-0.9358
-0.294055	-0.669232	0.990077	0.858641	0.497018	0.436323	0.518989	1.02262	-0.179324		-0.374529	-0.945333	-0.410895	0.936832	0.00931662	-1.32556	-0.755347	-1.52994	-0.946916
-0.269152	-0.675418	0.9877	0.858425	0.501528	0.421308	0.516526	1.02323	-0.182207		-0.380958	-0.942241	-0.42753	0.940356	0.00582665	-1.33027	-0.75872	-1.52765	-0.959745
-0.248797	-0.6739	0.98411	0.857246	0.505474	0.410122	0.516661	1.02565	-0.184216		-0.38813	-0.948525	-0.453412	0.941085	0.0013658	-1.33685	-0.7655	-1.52443	-0.9743
-0.232061	-0.668772	0.979489	0.854755	0.508773	0.401678	0.519091	1.02942	-0.185813		-0.391622	-0.962493	-0.484383	0.938186	-0.00394654	-1.34415	-0.775715	-1.52049	-0.989678
-0.217334	-0.665136	0.974575	0.851075	0.511913	0.393854	0.522408	1.03383	-0.187629		-0.387821	-0.980829	-0.514759	0.932061	-0.00930257	-1.35058	-0.788049	-1.51626	-1.00431
-0.202949	-0.667463	0.970624	0.846765	0.515698	0.384376	0.524668	1.03817	-0.190224		-0.375083	-0.999628	-0.539047	0.924257	-0.0135316	-1.35478	-0.800403	-1.51215	-1.01657
-0.187881	-0.678059	0.96903	0.842604	0.520823	0.371801	0.524173	1.04203	-0.193866		-0.354255	-1.01553	-0.553625	0.916943	-0.0156296	-1.35613	-0.810712	-1.50845	-1.02545
-0.172227	-0.696167	0.970764	0.839259	0.527491	0.35624	0.520149	1.04533	-0.198418		-0.328289	-1.02662	-0.557756	0.912095	-0.0152332	-1.3549	-0.817698	-1.50525	-1.03102
-0.157216	-0.718162	0.97587	0.836972	0.535282	0.339503	0.513101	1.0484	-0.203358		-0.301066	-1.03284	-0.553567	0.910732	-0.0128025	-1.35209	-0.82131	-1.50244	-1.0344
-0.144631	-0.738882	0.983284	0.835411	0.543308	0.324547	0.504706	1.05171	-0.20795		-0.275943	-1.03571	-0.545018	0.912543	-0.00943559	-1.34896	-0.822713	-1.49981	-1.03724
-0.135874	-0.753634	0.991074	0.83379	0.550563	0.314346	0.497284	1.05574	-0.211518		-0.254689	-1.03755	-0.536382	0.91611	-0.00643199	-1.34661	-0.823819	-1.49715	-1.04109
-0.131133	-0.760007	0.997007	0.831222	0.556304	0.310679	0.492984	1.06067	-0.213712		-0.237255	-1.04054	-0.530915	0.919641	-0.00483466	-1.34562	-0.826501	-1.4944	-1.04673
-0.129122	-0.758711	0.999233	0.827155	0.560297	0.313381	0.492969	1.06632	-0.214648		-0.222363	-1.04601	-0.530226	0.921842	-0.00514684	-1.346	-0.831783	-1.4917	-1.05396
-0.127562	-0.753124	0.996826	0.821657	0.562878	0.320429	0.496941	1.07222	-0.214846		-0.208502	-1.05434	-0.534416	0.922494	-0.00729753	-1.34723	-0.839347	-1.48933	-1.06172
-0.124159	-0.747863	0.990052	0.815398	0.564809	0.32883	0.50323	1.0778	-0.214979		-0.194763	-1.06512	-0.542686	0.922455	-0.010804	-1.34856	-0.847633	-1.48765	-1.06857
-0.117597	-0.747126	0.98028	0.80935	0.566994	0.335848	0.509462	1.08269	-0.215547		-0.181196	-1.07763	-0.553993	0.923126	-0.015025	-1.3494	-0.854542	-1.48686	-1.0732
-0.108048	-0.753474	0.969576	0.804331	0.570128	0.340007	0.513508	1.08691	-0.216629		-0.168668	-1.09106	-0.567446	0.925687	-0.0194078	-1.34962	-0.858438	-1.48693	-1.07495
-0.0970383	-0.767394	0.96007	0.800647	0.574398	0.341454	0.514291	1.09088	-0.217842		-0.158454	-1.10459	-0.582411	0.930482	-0.0236633	-1.34961	-0.858959	-1.48755	-1.07401
-0.0867847	-0.787562	0.95327	0.797958	0.579382	0.341611	0.512077	1.09524	-0.218508		-0.151788	-1.11735	-0.598421	0.936823	-0.0278205	-1.35006	-0.857217	-1.48825	-1.07137
-0.0793422	-0.811519	0.949564	0.795417	0.584213	0.342362	0.508146	1.10052	-0.217947		-0.149501	-1.12837	-0.615011	0.943243	-0.0321283	-1.35162	-0.855311	-1.48863	-1.06841
-0.075863	-0.836472	0.948129	0.791996	0.587989	0.345147	0.504061	1.10695	-0.215756		-0.151781	-1.13678	-0.631577	0.948061	-0.0368237	-1.35439	-0.85539	-1.48848	-1.0663
-0.0761877	-0.860009	0.947303	0.786864	0.59023	0.350289	0.50091	1.11429	-0.211974		-0.158106	-1.14203	-0.647315	0.950026	-0.0418649	-1.35786	-0.858741	-1.48794	-1.0655
-0.0788732	-0.880566	0.945301	0.779688	0.591163	0.356777	0.498852	1.12199	-0.207065		-0.167415	-1.1442	-0.661345	0.948806	-0.0467854	-1.36103	-0.865292	-1.48735	-1.06552
-0.0816759	-0.897534	0.940947	0.770766	0.59166	0.362565	0.497128	1.12934	-0.201763		-0.178501	-1.14413	-0.673038	0.945163	-0.0507943	-1.36286	-0.873671	-1.48719	-1.06513
-0.0823889	-0.91096	0.934113	0.760945	0.592858	0.365328	0.494447	1.13582	-0.196814		-0.190454	-1.14336	-0.68244	0.940695	-0.0531159	-1.36283	-0.881741	-1.48781	-1.06299
-0.0797596	-0.92104	0.925685	0.751326	0.595637	0.363421	0.489573	1.14124	-0.192722		-0.202884	-1.14398	-0.690531	0.937221	-0.0534061	-1.36108	-0.887352	-1.48936	-1.05824
-0.074087	-0.927756	0.917131	0.742867	0.600242	0.356639	0.481866	1.14587	-0.189577		-0.215714	-1.14821	-0.699019	0.935998	-0.0520056	-1.35842	-0.889051	-1.4917	-1.051
-0.067151	-0.930942	0.909926	0.736007	0.6062	0.346415	0.471621	1.15035	-0.187033		-0.228637	-1.15777	-0.709618	0.93713	-0.0498701	-1.35599	-0.886541	-1.49447	-1.04228
-0.0614148	-0.930819	0.905076	0.730512	0.61256	0.33525	0.460048	1.15544	-0.184471		-0.240611	-1.1732	-0.723081	0.939458	-0.0481941	-1.35473	-0.880745	-1.49721	-1.03361
-0.0588401	-0.92861	0.9029	0.725611	0.618299	0.3256	0.448889	1.16174	-0.181281		-0.249824	-1.19328	-0.738521	0.941049	-0.0479246	-1.35511	-0.873419	-1.49955	-1.02638
-0.0599036	-0.9267	0.903071	0.720374	0.622727	0.318746	0.439767	1.1695	-0.177154		-0.254311	-1.2151	-0.753467	0.94008	-0.0494083	-1.35682	-0.86644	-1.50135	-1.02131
-0.0633331	-0.928031	0.904804	0.71414	0.625735	0.314223	0.433511	1.17845	-0.172233		-0.252955	-1.23465	-0.764736	0.935694	-0.0523276	-1.35891	-0.861032	-1.50278	-1.01824
-0.066693	-0.934896	0.907116	0.706784	0.627822	0.310128	0.429768	1.18799	-0.167049		-0.246347	-1.24815	-0.769749	0.928417	-0.0559248	-1.36005	-0.857304	-1.50422	-1.01628
-0.0674995	-0.94774	0.909076	0.698688	0.629907	0.30414	0.427135	1.19739	-0.162267		-0.236992	-1.25332	-0.767687	0.919939	-0.0593814	-1.35904	-0.854343	-1.50612	-1.01414
-0.0642961	-0.964626	0.91	0.690455	0.632971	0.29472	0.423769	1.20611	-0.158375		-0.228712	-1.25032	-0.759998	0.912386	-0.0621858	-1.35532	-0.850845	-1.50878	-1.01069
-0.0572035	-0.981722	0.909545	0.682527	0.637641	0.281906	0.418211	1.21403	-0.155472		-0.225464	-1.24177	-0.75008	0.907462	-0.0643594	-1.34928	-0.845949	-1.5122	-1.0053
-0.0477724	-0.994616	0.907666	0.674894	0.643871	0.267353	0.41002	1.22139	-0.153253		-0.230061	-1.23186	-0.742326	0.905798	-0.0664729	-1.34224	-0.839812	-1.51613	-0.998087
-0.038296	-0.999932	0.904478	0.667038	0.650876	0.253673	0.399908	1.2287	-0.151183		-0.243238	-1.22508	-0.740848	0.906776	-0.0694464	-1.33593	-0.833615	-1.5201	-0.989849
-0.0309151	-0.996617	0.90014	0.658087	0.657402	0.243388	0.389356	1.23639	-0.148755		-0.263361	-1.22483	-0.748288	0.908809	-0.0741817	-1.33174	-0.828997	-1.52374	-0.981664
-0.0268471	-0.986488	0.894848	0.647141	0.662223	0.237946	0.37993	1.24466	-0.145707		-0.286845	-1.23246	-0.764982	0.909947	-0.0811467	-1.33012	-0.827235	-1.52685	-0.974393
-0.0259757	-0.973854	0.888983	0.633611	0.664675	0.237121	0.37263	1.25334	-0.142115		-0.309218	-1.24701	-0.788776	0.908591	-0.0900845	-1.33029	-0.828566	-1.52955	-0.96825
-0.0269197	-0.964277	0.883294	0.617479	0.664929	0.239022	0.367556	1.26199	-0.138334		-0.326541	-1.26555	-0.815602	0.904078	-0.100011	-1.33058	-0.831971	-1.53218	-0.962662
-0.0275775	-0.962744	0.878922	0.599375	0.663886	0.240725	0.363981	1.27005	-0.134837		-0.336766	-1.28412	-0.840736	0.896915	-0.109553	-1.32909	-0.835464	-1.53517	-0.956518
-0.0259792	-0.971751	0.877152	0.580421	0.662741	0.239364	0.360744	1.27707	-0.132005		-0.340496	-1.29889	-0.86034	0.888555	-0.117509	-1.32442	-0.836731	-1.53887	-0.948694
-0.0211215	-0.989981	0.878918	0.561879	0.662433	0.233309	0.356808	1.28285	-0.12996		-0.340732	-1.3073	-0.872678	0.880749	-0.123364	-1.3162	-0.833906	-1.54338	-0.938578
-0.0134012	-1.01224	0.8843	0.544712	0.663271	0.222936	0.351767	1.28759	-0.128491		-0.341623	-1.30865	-0.878481	0.874716	-0.127505	-1.30508	-0.826211	-1.54853	-0.926347
-0.0044002	-1.03088	0.892259	0.529254	0.664872	0.210577	0.346134	1.29174	-0.12713		-0.346687	-1.30408	-0.880302	0.870537	-0.131023	-1.29246	-0.814282	-1.55387	-0.912876
0.00390889	-1.0383	0.900797	0.515148	0.666406	0.199595	0.341248	1.29588	-0.125355		-0.357298	-1.29587	-0.881217	0.867065	-0.135193	-1.27992	-0.800033	-1.55885	-0.899344
0.0101455	-1.02959	0.907507	0.501591	0.667003	0.192938	0.3388	1.30046	-0.122851		-0.372127	-1.28654	-0.883525	0.862453	-0.140914	-1.26866	-0.786047	-1.56303	-0.88676
0.0141764	-1.00423	0.910307	0.487785	0.666149	0.191838	0.340111	1.30558	-0.119699		-0.387751	-1.27809	-0.888044	0.855051	-0.148339	-1.25917	-0.774666	-1.56621	-0.875603
0.0171046	-0.966162	0.908128	0.473371	0.663921	0.195279	0.345487	1.31097	-0.11639		-0.400071	-1.27172	-0.89421	0.844207	-0.156854	-1.25109	-0.767124	-1.56859	-0.865708
0.0206273	-0.922363	0.901323	0.458613	0.660992	0.200468	0.353966	1.31608	-0.113646		-0.405852	-1.26806	-0.900737	0.830603	-0.165358	-1.24346	-0.763137	-1.57062	-0.856392
0.0261281	-0.880635	0.891685	0.444274	0.658404	0.204029	0.363639	1.32034	-0.112115		-0.403745	-1.26748	-0.90641	0.815961	-0.172719	-1.23525	-0.761148	-1.57283	-0.846753
0.0339678	-0.847434	0.882046	0.431245	0.657175	0.203347	0.372433	1.32345	-0.112106		-0.394513	-1.27032	-0.910602	0.802323	-0.178218	-1.2258	-0.759153	-1.5756	-0.836041
0.0432748	-0.82644	0.875526	0.420124	0.657872	0.197468	0.378964	1.32543	-0.113487		-0.38054	-1.27673	-0.913407	0.791243	-0.181856	-1.21522	-0.755681	-1.57897	-0.823977
0.0522623	-0.818081	0.87463	0.410947	0.660331	0.187255	0.383069	1.32666	-0.115783		-0.364935	-1.28641	-0.915433	0.783244	-0.184406	-1.20428	-0.750466	-1.58267	-0.810897
0.0588869	-0.819931	0.880451	0.403159	0.663675	0.174857	0.385766	1.32756	-0.118418		-0.350577	-1.29837	-0.917432	0.777708	-0.187183	-1.19406	-0.744489	-1.58625	-0.79764
0.061596	-0.827718	0.892297	0.395814	0.666669	0.162776	0.388709	1.32847	-0.120977		-0.339357	-1.31097	-0.91989	0.773208	-0.19156	-1.18527	-0.73943	-1.58929	-0.785174
0.0599326	-0.836646	0.907899	0.387927	0.668258	0.152912	0.39342	1.32937	-0.123374		-0.331846	-1.32225	-0.922743	0.768106	-0.198419	-1.1779	-0.736852	-1.59158	-0.774109
0.0548106	-0.842685	0.924161	0.378834	0.668035	0.145895	0.400653	1.32993	-0.12587		-0.327457	-1.33042	-0.92534	0.761247	-0.207756	-1.17116	-0.737483	-1.59322	-0.76434
0.048327	-0.843437	0.938162	0.368462	0.666411	0.14095	0.410121	1.3296	-0.128954		-0.325043	-1.33436	-0.92677	0.752473	-0.218657	-1.16381	-0.740898	-1.59454	-0.755004
0.0430918	-0.838348	0.948023	0.357388	0.664391	0.136366	0.420617	1.32785	-0.133139		-0.323625	-1.33403	-0.92644	0.742767	-0.229694	-1.15483	-0.745676	-1.59597	-0.744831
0.0412555	-0.828276	0.953334	0.346647	0.663094	0.130431	0.430478	1.32433	-0.138747		-0.322878	-1.33059	-0.924627	0.733907	-0.239546	-1.14385	-0.749926	-1.59786	-0.732708
0.0436211	-0.814767	0.955047	0.337334	0.663253	0.122457	0.438193	1.3191	-0.145746		-0.32306	-1.32621	-0.922607	0.72774	-0.247571	-1.13136	-0.752004	-1.60032	-0.718195
0.0492809	-0.79949	0.954964	0.330127	0.664926	0.113381	0.442982	1.31256	-0.153714		-0.324452	-1.32352	-0.922173	0.725358	-0.25402	-1.11846	-0.751158	-1.60322	-0.701735
0.0560167	-0.784118	0.955073	0.324969	0.667527	0.105587	0.445137	1.30537	-0.161953		-0.326675	-1.32476	-0.924717	0.726595	-0.259826	-1.10648	-0.747845	-1.6062	-0.684487
0.0613207	-0.770528	0.956966	0.321047	0.670107	0.101947	0.445944	1.29822	-0.169733		-0.328406	-1.3309	-0.93036	0.730088	-0.266105	-1.0964	-0.74355	-1.60881	-0.667875
0.0635451	-0.760908	0.961481	0.317121	0.671764	0.104508	0.447169	1.29153	-0.17657		-0.327755	-1.34115	-0.937678	0.733908	-0.27363	-1.08852	-0.740098	-1.61077	-0.65308
0.0626128	-0.757405	0.968614	0.312043	0.672022	0.113491	0.450282	1.28532	-0.182402		-0.323172	-1.35318	-0.944234	0.736437	-0.282518	-1.08229	-0.738719	-1.61204	-0.640662
0.0599634	-0.761287	0.977663	0.305219	0.671063	0.127088	0.455755	1.27916	-0.187573		-0.314393	-1.36396	-0.947676	0.737051	-0.292238	-1.07651	-0.739286	-1.61288	-0.630421
0.0578146	-0.772033	0.987545	0.296815	0.669724	0.142152	0.4628	1.27239	-0.192629		-0.302898	-1.37095	-0.946845	0.73629	-0.301871	-1.06972	-0.740142	-1.61377	-0.621525
0.0581412	-0.786903	0.997175	0.287631	0.669252	0.155413	0.469698	1.2644	-0.198016		-0.291603	-1.37312	-0.942377	0.735495	-0.310501	-1.0608	-0.738662	-1.61517	-0.612834
0.0618443	-0.80135	1.00576	0.278721	0.670845	0.164663	0.474576	1.25489	-0.203834		-0.283915	-1.37134	-0.936558	0.736117	-0.317576	-1.04946	-0.732303	-1.61732	-0.60334
0.0684213	-0.810217	1.01294	0.270961	0.675173	0.169434	0.476237	1.24403	-0.209784		-0.282512	-1.36797	-0.932562	0.73905	-0.323135	-1.03638	-0.71966	-1.62016	-0.592571
0.0761975	-0.809285	1.01866	0.264733	0.682048	0.170993	0.474641	1.23236	-0.215291		-0.288283	-1.36605	-0.933373	0.744237	-0.327826	-1.023	-0.701021	-1.62335	-0.580803
0.0829823	-0.79667	1.02306	0.259825	0.690459	0.171732	0.470837	1.22057	-0.219761		-0.299751	-1.36822	-0.94074	0.750666	-0.332667	-1.01091	-0.678199	-1.62643	-0.568952
0.0869126	-0.773611	1.02627	0.255556	0.698951	0.174217	0.46642	1.20925	-0.222821		-0.313195	-1.3759	-0.954443	0.756704	-0.338634	-1.00118	-0.653777	-1.62903	-0.558158
0.0872078	-0.744431	1.0285	0.251078	0.706219	0.180196	0.462806	1.19865	-0.224462		-0.323497	-1.38883	-0.972095	0.760671	-0.346205	-0.993922	-0.630142	-1.63102	-0.54925
0.0845721	-0.715584	1.03015	0.245737	0.711597	0.189889	0.460645	1.18866	-0.22503		-0.325614	-1.40516	-0.989634	0.761444	-0.355098	-0.988321	-0.608698	-1.63251	-0.54233
0.0810461	-0.69392	1.0319	0.239363	0.71524	0.201841	0.459578	1.17884	-0.225092		-0.316283	-1.42187	-1.00251	0.758913	-0.364343	-0.983042	-0.589542	-1.63381	-0.536734
0.0792984	-0.68457	1.03468	0.232369	0.717907	0.213469	0.458397	1.16867	-0.225223		-0.295375	-1.43575	-1.00726	0.754062	-0.372693	-0.97684	-0.571632	-1.63526	-0.531364
0.081602	-0.689095	1.03931	0.225583	0.720502	0.222171	0.45553	1.15773	-0.225794		-0.266266	-1.44433	-1.0028	0.748604	-0.379187	-0.969071	-0.553366	-1.63711	-0.525243
0.0889488	-0.704669	1.04614	0.219865	0.723612	0.226536	0.449697	1.14594	-0.22683		-0.23494	-1.44672	-0.991009	0.744266	-0.383583	-0.959915	-0.533348	-1.63936	-0.517995
0.100741	-0.724764	1.05471	0.215661	0.727241	0.227094	0.440481	1.1336	-0.228001		-0.208064	-1.44379	-0.976016	0.742048	-0.386449	-0.950258	-0.511081	-1.64177	-0.510029
0.115228	-0.741237	1.06378	0.212734	0.730845	0.226156	0.428592	1.12133	-0.228761		-0.190794	-1.43769	-0.962705	0.741793	-0.388895	-0.941315	-0.487288	-1.64392	-0.502364
0.130461	-0.747036	1.0716	0.210213	0.73359	0.226814	0.415653	1.10981	-0.22859		-0.185184	-1.43095	-0.954924	0.742327	-0.392087	-0.934132	-0.4637	-1.64539	-0.496225
0.145246	-0.738477	1.07641	0.206946	0.734721	0.231551	0.403538	1.09955	-0.227225		-0.1898	-1.42542	-0.954244	0.742053	-0.396777	-0.929143	-0.442336	-1.64593	-0.492578
0.159616	-0.716255	1.077	0.202003	0.733883	0.241171	0.393539	1.09065	-0.224779		-0.200539	-1.42177	-0.959703	0.739729	-0.403032	-0.925938	-0.424583	-1.6456	-0.491814
0.174624	-0.684945	1.07312	0.195064	0.731296	0.254535	0.385765	1.08284	-0.221669		-0.212195	-1.41952	-0.968477	0.734992	-0.410225	-0.923355	-0.410534	-1.64475	-0.493645
0.191628	-0.651401	1.06573	0.186525	0.727707	0.269172	0.37909	1.07558	-0.218405		-0.220118	-1.41754	-0.977051	0.728433	-0.417261	-0.919912	-0.39894	-1.6439	-0.497253
0.21148	-0.622759	1.05687	0.177282	0.724103	0.282403	0.371723	1.06834	-0.215329		-0.221429	-1.41471	-0.982403	0.721225	-0.422967	-0.914422	-0.387835	-1.64352	-0.501634
0.233999	-0.604676	1.04918	0.168339	0.721302	0.292428	0.362105	1.06084	-0.212471		-0.21554	-1.41026	-0.982827	0.714539	-0.42651	-0.906537	-0.375522	-1.64387	-0.506004
0.257902	-0.600179	1.04521	0.160402	0.719563	0.298956	0.349701	1.0531	-0.209545		-0.203971	-1.40397	-0.978267	0.709027	-0.427728	-0.896939	-0.361412	-1.64484	-0.51014
0.281187	-0.609224	1.04654	0.153632	0.718439	0.30316	0.335314	1.04543	-0.206118		-0.189608	-1.39596	-0.970148	0.704551	-0.42721	-0.887064	-0.346327	-1.64614	-0.514457
0.301811	-0.628963	1.05325	0.147635	0.716965	0.307059	0.320781	1.03815	-0.20182		-0.175655	-1.38654	-0.960792	0.700249	-0.42607	-0.87847	-0.332146	-1.64737	-0.519789
0.318459	-0.654641	1.06381	0.141662	0.714112	0.312549	0.30825	1.03148	-0.196536		-0.16463	-1.37602	-0.952578	0.694873	-0.425453	-0.872153	-0.321007	-1.64823	-0.526925
0.331151	-0.680883	1.07562	0.134963	0.709301	0.320451	0.299355	1.02534	-0.190482		-0.157751	-1.36466	-0.947144	0.68731	-0.425993	-0.868144	-0.314421	-1.64868	-0.53614
0.34143	-0.70299	1.08588	0.127153	0.702698	0.329945	0.294624	1.01945	-0.184169		-0.154928	-1.35269	-0.944948	0.677096	-0.427486	-0.865549	-0.312643	-1.6489	-0.546968
0.351948	-0.717806	1.0925	0.118447	0.69514	0.338691	0.293298	1.01334	-0.17825		-0.155283	-1.34044	-0.945392	0.664729	-0.428976	-0.862995	-0.314489	-1.64927	-0.558366
0.365513	-0.723934	1.0947	0.109656	0.687737	0.343682	0.293623	1.00665	-0.173302		-0.157841	-1.32856	-0.947399	0.651593	-0.429215	-0.859244	-0.31764	-1.65014	-0.569174
0.383941	-0.721425	1.09308	0.101891	0.68135	0.342558	0.293482	0.999186	-0.16962		-0.161947	-1.31806	-0.950081	0.639478	-0.427274	-0.853716	-0.319362	-1.65178	-0.578652
0.407236	-0.711341	1.08918	0.0960932	0.676205	0.334778	0.291187	0.991089	-0.167078		-0.167193	-1.31031	-0.953072	0.62985	-0.422993	-0.846723	-0.317422	-1.65415	-0.586791
0.433521	-0.695538	1.08487	0.0925879	0.671792	0.322095	0.286131	0.982751	-0.165158		-0.172973	-1.30657	-0.956379	0.623232	-0.417058	-0.839365	-0.310899	-1.65698	-0.594266
0.459794	-0.676703	1.0817	0.090893	0.667071	0.308011	0.279017	0.974667	-0.163135		-0.17811	-1.3074	-0.959922	0.618995	-0.410708	-0.833135	-0.30054	-1.65977	-0.60208
0.483154	-0.658343	1.08045	0.0898811	0.660868	0.296451	0.271539	0.967194	-0.160382		-0.180955	-1.31214	-0.963186	0.615696	-0.405228	-0.829364	-0.288442	-1.66201	-0.611081
0.501895	-0.644356	1.08098	0.0882331	0.652323	0.290256	0.265591	0.960355	-0.156632		-0.180027	-1.31883	-0.965301	0.611774	-0.401484	-0.828697	-0.277145	-1.66338	-0.621571
0.516018	-0.638082	1.08234	0.0849617	0.641223	0.290193	0.262375	0.953782	-0.152094		-0.174911	-1.32479	-0.965543	0.606268	-0.399649	-0.830795	-0.268503	-1.66385	-0.63314
0.526968	-0.641167	1.08315	0.0797648	0.628139	0.29485	0.261824	0.946837	-0.147342		-0.166891	-1.32752	-0.963951	0.599185	-0.399204	-0.83443	-0.262895	-1.66365	-0.644784
0.536849	-0.652784	1.08207	0.0730668	0.61428	0.30139	0.262652	0.938866	-0.143045		-0.158941	-1.32566	-0.961671	0.591397	-0.399188	-0.837964	-0.259152	-1.66319	-0.655239
0.547499	-0.669648	1.07825	0.0657649	0.601099	0.306721	0.262992	0.929458	-0.139676		-0.155001	-1.31957	-0.960816	0.584153	-0.398586	-0.840044	-0.255244	-1.66284	-0.663445
0.559801	-0.686892	1.07154	0.0588193	0.589769	0.308593	0.261296	0.918601	-0.137332		-0.158766	-1.31112	-0.963881	0.578457	-0.396759	-0.840173	-0.249343	-1.66273	-0.668965
0.573435	-0.699499	1.06241	0.0528638	0.580746	0.30625	0.257031	0.906651	-0.135743		-0.172396	-1.30307	-0.972939	0.574592	-0.393734	-0.838895	-0.240747	-1.66276	-0.672209
0.587103	-0.703809	1.05165	0.0479759	0.57364	0.30048	0.250861	0.894157	-0.134445		-0.195562	-1.29804	-0.988852	0.571946	-0.390232	-0.837476	-0.230225	-1.66264	-0.674318
0.599138	-0.698681	1.04008	0.0436686	0.567459	0.293112	0.244266	0.881619	-0.133016		-0.225151	-1.29765	-1.01073	0.569188	-0.387358	-0.837278	-0.219689	-1.66202	-0.676725
0.608311	-0.68599	1.02834	0.0391011	0.561132	0.286164	0.238837	0.869296	-0.131287		-0.255808	-1.30191	-1.03582	0.564761	-0.386068	-0.839126	-0.211405	-1.66071	-0.680552
0.614528	-0.670289	1.017	0.0334364	0.554034	0.280939	0.235557	0.857127	-0.129435		-0.281308	-1.30911	-1.05995	0.557521	-0.386643	-0.842988	-0.207096	-1.65875	-0.686134
0.619105	-0.657582	1.00671	0.0262222	0.546276	0.277416	0.234367	0.844787	-0.127955		-0.296424	-1.31628	-1.07856	0.547301	-0.388454	-0.848081	-0.207287	-1.65637	-0.692907
0.624401	-0.653434	0.99828	0.0176391	0.538598	0.274258	0.234149	0.831839	-0.127493		-0.298696	-1.32004	-1.08813	0.535146	-0.390146	-0.853295	-0.211099	-1.65398	-0.699731
0.632894	-0.660946	0.992571	0.0084876	0.531985	0.269479	0.23312	0.817938	-0.128615		-0.289357	-1.31775	-1.08751	0.523032	-0.390186	-0.857702	-0.216552	-1.65197	-0.705481
0.646091	-0.679379	0.990184	-0.000108488	0.527189	0.261502	0.229515	0.803015	-0.131571		-0.27296	-1.30844	-1.07844	0.51314	-0.387493	-0.860948	-0.221274	-1.65058	-0.709618
0.66382	-0.704117	0.991113	-0.00716976	0.524389	0.250086	0.222325	0.787352	-0.136164		-0.25577	-1.29322	-1.06517	0.506953	-0.381853	-0.863374	-0.223374	-1.64978	-0.71246
0.684272	-0.72812	0.994567	-0.0122814	0.523116	0.236593	0.211821	0.771518	-0.1418		-0.243537	-1.27487	-1.05295	0.504626	-0.37395	-0.865877	-0.222152	-1.64928	-0.715054
0.704791	-0.744363	0.999059	-0.0157603	0.522428	0.223435	0.199596	0.756173	-0.147709		-0.23959	-1.25668	-1.04621	0.504932	-0.365041	-0.869548	-0.218331	-1.64864	-0.718732
0.722982	-0.748236	1.00275	-0.0184885	0.521261	0.212954	0.188043	0.7418	-0.153264		-0.243963	-1.24131	-1.04714	0.505829	-0.356453	-0.875215	-0.213649	-1.64747	-0.724575
0.737587	-0.738946	1.00397	-0.0215046	0.518824	0.206312	0.179445	0.728493	-0.158237		-0.253781	-1.22987	-1.05505	0.505365	-0.349131	-0.88304	-0.209998	-1.64561	-0.732979
0.748764	-0.719471	1.00169	-0.0255611	0.514918	0.202959	0.175052	0.715911	-0.162864		-0.264562	-1.22183	-1.06684	0.502497	-0.343381	-0.892348	-0.208491	-1.64319	-0.743476
0.757723	-0.695272	0.995949	-0.0308519	0.510064	0.200878	0.174594	0.703421	-0.167697		-0.271841	-1.2156	-1.07813	0.497449	-0.338874	-0.901809	-0.208948	-1.64064	-0.754845
0.766006	-0.672431	0.987938	-0.0370075	0.505354	0.197482	0.176447	0.690368	-0.173311		-0.272516	-1.20941	-1.08469	0.491526	-0.334887	-0.90994	-0.210046	-1.63843	-0.765489
0.774771	-0.65589	0.979708	-0.0433178	0.502051	0.190718	0.178375	0.67635	-0.180026		-0.265604	-1.20212	-1.08361	0.486504	-0.330677	-0.91573	-0.210034	-1.6369	-0.773953
0.784322	-0.64827	0.973533	-0.0490587	0.501077	0.179948	0.17848	0.661374	-0.187762		-0.252284	-1.19361	-1.07416	0.483895	-0.325866	-0.919088	-0.207628	-1.63612	-0.779414
0.794008	-0.649446	0.971076	-0.0537825	0.502605	0.166311	0.175934	0.645819	-0.196083		-0.235328	-1.18467	-1.05793	0.484351	-0.320661	-0.920882	-0.20262	-1.63584	-0.781952
0.802482	-0.656886	0.972673	-0.057479	0.505977	0.152446	0.17119	0.630247	-0.204388		-0.218098	-1.17671	-1.03831	0.487417	-0.315791	-0.922558	-0.195952	-1.63565	-0.78245
0.80825	-0.666617	0.977073	-0.0605602	0.50999	0.141673	0.165664	0.615152	-0.212159		-0.203453	-1.17116	-1.01951	0.491683	-0.312145	-0.925512	-0.189278	-1.63514	-0.782156
0.810341	-0.674578	0.981804	-0.0636752	0.51343	0.13686	0.161077	0.600736	-0.219163		-0.19296	-1.16901	-1.00514	0.495319	-0.31028	-0.930548	-0.184249	-1.63412	-0.782097
0.808869	-0.677895	0.984023	-0.0674092	0.515587	0.139389	0.158727	0.58682	-0.225539		-0.186719	-1.17046	-0.997185	0.496786	-0.31005	-0.937645	-0.181841	-1.63261	-0.782636
0.805181	-0.675599	0.981521	-0.071978	0.516492	0.148636	0.158971	0.572892	-0.231739		-0.183833	-1.1749	-0.995595	0.495476	-0.310574	-0.946095	-0.181959	-1.63094	-0.783373
0.801437	-0.668503	0.97345	-0.0770567	0.516814	0.162263	0.161088	0.558303	-0.238336		-0.183196	-1.18123	-0.998625	0.49196	-0.310588	-0.954891	-0.183422	-1.62955	-0.783449
0.799753	-0.658377	0.960513	-0.0818528	0.517479	0.177252	0.163572	0.542526	-0.245758		-0.184093	-1.1884	-1.00372	0.487707	-0.309	-0.963169	-0.18437	-1.62887	-0.782048
0.801289	-0.646941	0.944601	-0.0854242	0.519219	0.191253	0.164778	0.525408	-0.254055		-0.186263	-1.19581	-1.0084	0.484348	-0.305362	-0.970515	-0.18294	-1.62916	-0.778833
0.805763	-0.635262	0.928098	-0.0871084	0.522247	0.203572	0.163684	0.507289	-0.262817		-0.189437	-1.20345	-1.01066	0.482855	-0.300023	-0.97707	-0.178001	-1.63036	-0.774123
0.811654	-0.623805	0.913134	-0.0868522	0.526172	0.215331	0.16044	0.488941	-0.271297		-0.192752	-1.21159	-1.00905	0.483018	-0.293914	-0.983392	-0.169624	-1.63215	-0.768743
0.816977	-0.612923	0.901036	-0.0852707	0.530137	0.228709	0.156426	0.471327	-0.278716		-0.194542	-1.22021	-1.00244	0.48351	-0.288086	-0.990142	-0.159032	-1.63401	-0.763673
0.820209	-0.603272	0.892084	-0.0833998	0.533147	0.245712	0.153732	0.455273	-0.284612		-0.192722	-1.22865	-0.989977	0.48249	-0.283255	-0.997686	-0.148011	-1.63551	-0.759655
0.820899	-0.59577	0.885626	-0.0822685	0.534452	0.267085	0.154276	0.441197	-0.289059		-0.185636	-1.23569	-0.971415	0.478423	-0.27951	-1.00577	-0.138022	-1.63642	-0.756913
0.819719	-0.591087	0.88046	-0.0824968	0.533857	0.29191	0.158982	0.429012	-0.292647		-0.172899	-1.24014	-0.947491	0.470723	-0.276282	-1.01348	-0.129466	-1.63689	-0.755055
0.818017	-0.589031	0.875367	-0.0840936	0.531834	0.317993	0.167396	0.418254	-0.296231		-0.155802	-1.24155	-0.920214	0.459954	-0.272554	-1.01945	-0.121493	-1.63733	-0.753203
0.817141	-0.588238	0.869595	-0.0865171	0.529349	0.342815	0.177936	0.408347	-0.300567		-0.137072	-1.24068	-0.892724	0.447549	-0.267242	-1.02248	-0.112456	-1.63823	-0.750314
0.8178	-0.586363	0.863093	-0.0889402	0.527448	0.364572	0.188597	0.398888	-0.306015		-0.120075	-1.2395	-0.868726	0.435228	-0.259618	-1.02203	-0.100766	-1.63993	-0.745593
0.819695	-0.580709	0.856399	-0.0905996	0.526786	0.382908	0.197774	0.389813	-0.31242		-0.10773	-1.24061	-0.851629	0.424356	-0.249655	-1.01859	-0.0857125	-1.6425	-0.738868
0.821487	-0.569024	0.85025	-0.0910967	0.52731	0.39908	0.204823	0.381398	-0.319215		-0.101449	-1.24636	-0.843618	0.415465	-0.238108	-1.01348	-0.0678594	-1.64567	-0.73072
0.821176	-0.550263	0.845141	-0.0905542	0.52829	0.415511	0.210176	0.374098	-0.325677		-0.100429	-1.25803	-0.84488	0.40808	-0.226291	-1.00841	-0.0488851	-1.64898	-0.722279
0.816803	-0.525145	0.841064	-0.0895694	0.528662	0.434869	0.215018	0.368335	-0.331217		-0.101554	-1.27522	-0.853222	0.400927	-0.215565	-1.00477	-0.0309851	-1.65194	-0.714729
0.807283	-0.49633	0.837577	-0.08897	0.527519	0.458983	0.220717	0.364295	-0.335617		-0.100094	-1.29574	-0.864306	0.392462	-0.206779	-1.00319	-0.0161151	-1.6542	-0.708755
0.79303	-0.468032	0.834105	-0.08945	0.524479	0.488024	0.228204	0.361843	-0.339109		-0.0911101	-1.31599	-0.872643	0.381562	-0.199915	-1.00348	-0.00534984	-1.65571	-0.704193
0.776006	-0.444935	0.830279	-0.0912362	0.519776	0.520335	0.237541	0.360551	-0.342284		-0.0711545	-1.33187	-0.873208	0.368081	-0.194141	-1.00485	0.00144455	-1.6567	-0.700097
0.759076	-0.430639	0.826096	-0.0939543	0.514049	0.553089	0.247814	0.359857	-0.345851		-0.0396118	-1.34004	-0.863202	0.352995	-0.188234	-1.00642	0.00552061	-1.65757	-0.695166
0.744895	-0.426167	0.821847	-0.0967895	0.507991	0.583534	0.25744	0.359289	-0.350314		0.000939269	-1.33901	-0.843266	0.338012	-0.18118	-1.00761	0.00874636	-1.65874	-0.688345
0.734832	-0.429291	0.817869	-0.09889	0.502018	0.61025	0.264819	0.358663	-0.355729		0.045576	-1.32976	-0.817549	0.324784	-0.172633	-1.00842	0.0128262	-1.66044	-0.679292
0.728482	-0.435134	0.8143	-0.0998211	0.496114	0.633807	0.269081	0.358178	-0.361635		0.0887755	-1.3154	-0.792491	0.314105	-0.163048	-1.00939	0.0185287	-1.66262	-0.668534
0.723978	-0.43792	0.810947	-0.099834	0.489865	0.656454	0.270594	0.358339	-0.367233		0.126328	-1.30012	-0.77474	0.305506	-0.153462	-1.01137	0.0252721	-1.66497	-0.657266
0.718949	-0.433152	0.807323	-0.0998027	0.482667	0.681012	0.270936	0.359727	-0.371737		0.156652	-1.28765	-0.769009	0.297436	-0.145062	-1.0151	0.0313176	-1.66707	-0.646893
0.711602	-0.419267	0.802817	-0.10086	0.474028	0.709519	0.272283	0.36273	-0.374743		0.181074	-1.2801	-0.776658	0.287945	-0.138732	-1.02082	0.034548	-1.66864	-0.63851
0.701462	-0.3981	0.796965	-0.10392	0.463864	0.742283	0.276465	0.367349	-0.37643		0.203112	-1.27739	-0.795413	0.275508	-0.134744	-1.02807	0.0334958	-1.66966	-0.63249
0.689482	-0.374091	0.789727	-0.109305	0.452684	0.777746	0.284161	0.373177	-0.3775		0.227153	-1.27758	-0.820204	0.259624	-0.132665	-1.0357	0.02812	-1.67047	-0.628314
0.677584	-0.352653	0.781694	-0.116639	0.441544	0.813132	0.294615	0.379563	-0.378882		0.25705	-1.27776	-0.844734	0.240952	-0.131519	-1.04235	0.0199412	-1.67158	-0.624729
0.667872	-0.338359	0.774096	-0.125015	0.43175	0.845558	0.306005	0.385877	-0.381361		0.295051	-1.27507	-0.863275	0.220997	-0.130136	-1.047	0.0114716	-1.67349	-0.620198
0.661833	-0.333512	0.76852	-0.133334	0.424373	0.873132	0.31628	0.391738	-0.385279		0.341337	-1.26756	-0.872218	0.201507	-0.1276	-1.04943	0.0052287	-1.67649	-0.613481
0.659781	-0.33744	0.766382	-0.140681	0.419806	0.895655	0.324057	0.397139	-0.390434		0.394237	-1.25471	-0.870955	0.183829	-0.12362	-1.05036	0.00279539	-1.68049	-0.604131
0.660724	-0.346671	0.76834	-0.146609	0.417578	0.914704	0.329202	0.402396	-0.396199		0.451062	-1.23741	-0.861865	0.168432	-0.118649	-1.05115	0.00431258	-1.68514	-0.592651
0.662733	-0.355969	0.773924	-0.151255	0.416539	0.933047	0.332892	0.408002	-0.401781		0.509244	-1.21772	-0.849367	0.154779	-0.113666	-1.05315	0.00854853	-1.68989	-0.580226
0.663715	-0.359964	0.781608	-0.155236	0.415342	0.95357	0.337176	0.414414	-0.406529		0.56735	-1.19819	-0.83835	0.141593	-0.109682	-1.05714	0.0134453	-1.69424	-0.568149
0.662325	-0.354889	0.789318	-0.159361	0.412985	0.978074	0.34422	0.421887	-0.410182		0.625524	-1.18113	-0.832567	0.127484	-0.107226	-1.06299	0.0169025	-1.69788	-0.557209
0.658593	-0.339739	0.795178	-0.164253	0.409152	1.00645	0.355498	0.430387	-0.412966		0.685141	-1.168	-0.833594	0.11167	-0.106058	-1.06975	0.0175298	-1.70074	-0.547354
0.653947	-0.316375	0.798159	-0.170025	0.404229	1.03662	0.37121	0.439629	-0.415518		0.747899	-1.15921	-0.840716	0.0944883	-0.105279	-1.07611	0.015137	-1.70301	-0.537773
0.650558	-0.28854	0.79837	-0.176194	0.399017	1.06545	0.390152	0.449219	-0.418635		0.814819	-1.15425	-0.851625	0.0773963	-0.103768	-1.08094	0.0107939	-1.70501	-0.527329
0.650323	-0.260266	0.796901	-0.181871	0.394309	1.09015	0.410117	0.45886	-0.422951		0.885713	-1.1522	-0.863464	0.0624106	-0.100714	-1.08377	0.00640881	-1.70702	-0.515111
0.65401	-0.234471	0.795337	-0.186184	0.390519	1.1096	0.428703	0.468519	-0.428664		0.959323	-1.15214	-0.873705	0.0512237	-0.0959801	-1.08499	0.00395106	-1.70912	-0.500852
0.660979	-0.21234	0.795136	-0.188699	0.387495	1.12497	0.444207	0.47847	-0.435455		1.03396	-1.15334	-0.88057	0.0444197	-0.0901465	-1.08577	0.00462162	-1.71117	-0.485047
0.669591	-0.193591	0.797098	-0.189644	0.384554	1.13914	0.456196	0.48918	-0.442627		1.10819	-1.15515	-0.883079	0.0411693	-0.0842578	-1.08766	0.00835425	-1.71284	-0.468777
0.678021	-0.177274	0.801063	-0.189816	0.380738	1.15545	0.46549	0.501063	-0.449427		1.18117	-1.15674	-0.880948	0.0395321	-0.0794073	-1.092	0.013904	-1.71378	-0.453304
0.685032	-0.162551	0.805942	-0.190234	0.375194	1.17621	0.473571	0.514232	-0.455374		1.25253	-1.1572	-0.874557	0.0371941	-0.0763269	-1.09938	0.0194907	-1.71378	-0.439615
0.690371	-0.149098	0.810066	-0.191722	0.367575	1.20169	0.48175	0.52837	-0.460455		1.32197	-1.15576	-0.864986	0.0322894	-0.075113	-1.10932	0.0236684	-1.71289	-0.428046
0.694677	-0.137063	0.811783	-0.194609	0.358288	1.23002	0.490532	0.542788	-0.465093		1.38882	-1.15226	-0.853983	0.0239762	-0.0751665	-1.12041	0.0259745	-1.71145	-0.418132
0.699054	-0.126787	0.810088	-0.19866	0.348466	1.25795	0.499484	0.556648	-0.469931		1.45188	-1.14749	-0.84377	0.0125961	-0.0753785	-1.13082	0.0270505	-1.70987	-0.408762
0.704516	-0.118447	0.805041	-0.203225	0.339606	1.28207	0.50762	0.56925	-0.475546		1.50948	-1.14316	-0.83668	-0.000571214	-0.0745238	-1.13905	0.0282261	-1.70852	-0.398623
0.711522	-0.111791	0.797762	-0.207527	0.333015	1.30004	0.514047	0.580246	-0.482217		1.55993	-1.14144	-0.834733	-0.0138296	-0.0717438	-1.14448	0.0308287	-1.70753	-0.386763
0.71973	-0.106014	0.790015	-0.210978	0.329296	1.31142	0.518511	0.589709	-0.489842		1.6021	-1.14429	-0.839211	-0.0256858	-0.066921	-1.14755	0.0355715	-1.70678	-0.373015
0.728078	-0.0998937	0.783535	-0.213425	0.328125	1.31783	0.521611	0.598037	-0.498009		1.63604	-1.15278	-0.850271	-0.0353721	-0.0607556	-1.14944	0.0422748	-1.70595	-0.358082
0.73521	-0.0922166	0.779443	-0.215234	0.328423	1.32227	0.524609	0.605746	-0.506177		1.6635	-1.16655	-0.866638	-0.0430857	-0.0544679	-1.15147	0.0499862	-1.70465	-0.343183
0.740137	-0.0823942	0.777965	-0.21718	0.328831	1.32795	0.528965	0.613249	-0.513905		1.68782	-1.18369	-0.885515	-0.04982	-0.0492432	-1.15452	0.0574141	-1.70255	-0.329463
0.742867	-0.0709478	0.778552	-0.220154	0.328247	1.337	0.53578	0.620676	-0.521022		1.71317	-1.20093	-0.902955	-0.0568131	-0.0456813	-1.15864	0.0635057	-1.69956	-0.317429
0.744648	-0.0594897	0.780245	-0.224782	0.326181	1.34958	0.545362	0.627836	-0.527695		1.74319	-1.21443	-0.914793	-0.0648389	-0.0435273	-1.16312	0.0679734	-1.6958	-0.306719
0.74764	-0.0500462	0.782093	-0.23115	0.322817	1.36391	0.557064	0.634301	-0.534331		1.77965	-1.22086	-0.917962	-0.0736859	-0.0418084	-1.16685	0.0715661	-1.69163	-0.296289
0.754076	-0.0439793	0.783432	-0.238755	0.318806	1.37715	0.5695	0.639616	-0.541361		1.82159	-1.21851	-0.911695	-0.0821163	-0.0392918	-1.16877	0.0759254	-1.68748	-0.284914
0.765325	-0.0410974	0.783982	-0.246741	0.314931	1.38679	0.581092	0.643535	-0.548981		1.86552	-1.2081	-0.898021	-0.0883578	-0.0350278	-1.16834	0.0829982	-1.6837	-0.271749
0.781338	-0.0395222	0.783793	-0.254313	0.31176	1.3918	0.59078	0.646184	-0.556998		1.90662	-1.19271	-0.881239	-0.0908905	-0.0287316	-1.16579	0.0941904	-1.68041	-0.256702
0.800749	-0.0364781	0.783098	-0.261097	0.309433	1.39308	0.598547	0.648059	-0.564858		1.94039	-1.17683	-0.86651	-0.0891318	-0.0208716	-1.16201	0.10963	-1.67748	-0.240506
0.821554	-0.0296366	0.782158	-0.26729	0.307605	1.39286	0.60549	0.649844	-0.571876		1.96414	-1.16494	-0.858133	-0.0836883	-0.0124713	-1.1583	0.12793	-1.67456	-0.22448
0.841994	-0.0183432	0.781125	-0.273511	0.3056	1.39358	0.61334	0.652127	-0.577557		1.97764	-1.16001	-0.858166	-0.0760855	-0.00472994	-1.1558	0.146623	-1.67129	-0.210082
0.86121	-0.0041462	0.779999	-0.280463	0.302719	1.3967	0.623631	0.655137	-0.581853		1.98294	-1.16262	-0.865854	-0.068145	0.00140097	-1.15497	0.163111	-1.66743	-0.198411
0.879448	0.00956065	0.778714	-0.288579	0.298611	1.40196	0.636916	0.658646	-0.585223		1.9835	-1.171	-0.877979	-0.0613116	0.00555825	-1.1554	0.175676	-1.66303	-0.189811
0.897814	0.0185723	0.777336	-0.29781	0.293508	1.40755	0.652428	0.662069	-0.588471		1.98295	-1.18172	-0.889941	-0.0562016	0.00811065	-1.1559	0.184078	-1.65834	-0.183736
0.917769	0.0191739	0.77624	-0.30763	0.288208	1.41079	0.668343	0.664714	-0.592452		1.98396	-1.19082	-0.897228	-0.0525083	0.0100338	-1.15504	0.189483	-1.65374	-0.178964
0.940575	0.00931981	0.776133	-0.317238	0.283742	1.4092	0.682495	0.666058	-0.597768		1.98745	-1.19492	-0.89688	-0.0492593	0.0125287	-1.15187	0.193803	-1.64953	-0.174104
0.966836	-0.010606	0.777816	-0.325861	0.280887	1.4016	0.693194	0.665944	-0.604585		1.99252	-1.192	-0.888508	-0.0453159	0.0165196	-1.14631	0.198814	-1.64583	-0.168204
0.996275	-0.0376708	0.781771	-0.333054	0.279759	1.3887	0.699823	0.664618	-0.612616		1.99696	-1.18182	-0.874517	-0.0399414	0.0222558	-1.13927	0.205417	-1.64257	-0.161191
1.02784	-0.06706	0.78779	-0.338904	0.279712	1.37308	0.702999	0.662615	-0.621268		1.99842	-1.1658	-0.859346	-0.0332282	0.0292267	-1.13222	0.213331	-1.63952	-0.153892
1.06019	-0.0934755	0.794881	-0.344041	0.279605	1.35846	0.7043	0.660547	-0.629865		1.99556	-1.14648	-0.847936	-0.0261865	0.0364476	-1.12659	0.221271	-1.63643	-0.147636
1.09234	-0.112883	0.801555	-0.349427	0.278296	1.34841	0.705691	0.658868	-0.637896		1.98879	-1.12673	-0.843996	-0.0204055	0.0429736	-1.1232	0.227513	-1.63312	-0.143609
1.12431	-0.123941	0.806384	-0.355989	0.27514	1.345	0.708834	0.657705	-0.645172		1.98008	-1.10886	-0.848799	-0.0173877	0.0483666	-1.122	0.230629	-1.6296	-0.1423
1.15723	-0.12844	0.808584	-0.364213	0.270249	1.34798	0.714506	0.656804	-0.651858		1.97211	-1.09416	-0.861025	-0.0178538	0.0528729	-1.12209	0.23016	-1.62604	-0.143291
1.19298	-0.130494	0.808358	-0.373925	0.264443	1.35492	0.722328	0.655629	-0.658343		1.96693	-1.08271	-0.877636	-0.0213735	0.0572419	-1.1221	0.226929	-1.62278	-0.145469
1.2332	-0.134814	0.806882	-0.384346	0.258937	1.36228	0.730939	0.653588	-0.665		1.96517	-1.07381	-0.895266	-0.0265468	0.0623148	-1.12063	0.222822	-1.62012	-0.147539
1.27844	-0.144855	0.805968	-0.394448	0.254903	1.36691	0.738615	0.650284	-0.671947		1.96587	-1.06639	-0.911442	-0.0316686	0.0686179	-1.11677	0.220061	-1.61827	-0.148576
1.32769	-0.16165	0.807534	-0.403404	0.253053	1.36725	0.74408	0.645698	-0.678937		1.96716	-1.05939	-0.925142	-0.0355462	0.0761504	-1.11039	0.220229	-1.61716	-0.148401
1.3786	-0.18371	0.813049	-0.410946	0.253389	1.36376	0.747156	0.640191	-0.685443		1.96718	-1.05179	-0.936644	-0.0380544	0.0844298	-1.10216	0.223526	-1.61653	-0.14765
1.42826	-0.207835	0.823081	-0.417436	0.25519	1.35839	0.748895	0.634334	-0.690913		1.96478	-1.04247	-0.946968	-0.040163	0.0927255	-1.09331	0.22865	-1.61597	-0.147522
1.47422	-0.230312	0.837087	-0.423663	0.257278	1.35342	0.751127	0.628634	-0.695076		1.95979	-1.03028	-0.957273	-0.0434508	0.100363	-1.08508	0.233393	-1.6151	-0.149299
1.51522	-0.247981	0.853529	-0.430477	0.258484	1.35042	0.755615	0.623306	-0.698133		1.95273	-1.0142	-0.968472	-0.0493691	0.106993	-1.07818	0.235689	-1.61378	-0.153792
1.55153	-0.258872	0.870325	-0.43845	0.258157	1.34953	0.763259	0.618187	-0.700743		1.94429	-0.993848	-0.981105	-0.0585886	0.11274	-1.07251	0.234575	-1.61208	-0.160911
1.58475	-0.262418	0.88553	-0.447684	0.256478	1.34957	0.773735	0.61284	-0.703806		1.9349	-0.969928	-0.995406	-0.070686	0.11819	-1.06729	0.230597	-1.61034	-0.169557
1.61716	-0.259309	0.897987	-0.457825	0.254408	1.34865	0.785704	0.606774	-0.708147		1.92442	-0.944336	-1.01149	-0.0842549	0.124184	-1.06152	0.225519	-1.60891	-0.177918
1.651	-0.251123	0.907683	-0.468241	0.253276	1.34509	0.797446	0.599675	-0.714217		1.91216	-0.919879	-1.02956	-0.0973819	0.131467	-1.05458	0.221515	-1.60807	-0.184104
1.68757	-0.239831	0.91565	-0.478288	0.254176	1.33838	0.807607	0.591547	-0.721945		1.8972	-0.899599	-1.05001	-0.108324	0.140324	-1.04655	0.22027	-1.60791	-0.186857
1.72686	-0.22736	0.923454	-0.487583	0.257478	1.32957	0.815707	0.582707	-0.730761		1.87893	-0.88592	-1.07334	-0.116171	0.15037	-1.03827	0.222348	-1.60829	-0.186021
1.76757	-0.215399	0.932543	-0.49618	0.262686	1.32123	0.82227	0.573652	-0.739785		1.8576	-0.879864	-1.09965	-0.121234	0.160643	-1.03083	0.227046	-1.60891	-0.18255
1.80776	-0.205478	0.943722	-0.504571	0.268686	1.31651	0.828549	0.564855	-0.748121		1.83464	-0.880542	-1.12819	-0.124986	0.169967	-1.02513	0.232706	-1.60944	-0.178052
1.84584	-0.199165	0.956953	-0.513487	0.274249	1.31794	0.835992	0.55657	-0.755156		1.81224	-0.885121	-1.15704	-0.129502	0.177426	-1.02137	0.237362	-1.60965	-0.174117
1.88132	-0.198022	0.971458	-0.523553	0.278538	1.32627	0.845621	0.548708	-0.760764		1.79255	-0.889392	-1.18341	-0.136597	0.182697	-1.01896	0.239489	-1.60944	-0.171734
1.91512	-0.203144	0.986022	-0.534954	0.281412	1.34	0.857568	0.540859	-0.765323		1.77644	-0.888888	-1.20459	-0.147043	0.186103	-1.01669	0.238617	-1.60894	-0.171034
1.94898	-0.214384	0.999332	-0.547293	0.283427	1.35591	0.870944	0.532437	-0.769526		1.76282	-0.880277	-1.21911	-0.160241	0.18837	-1.01312	0.235556	-1.60842	-0.171421
1.98451	-0.229762	1.01027	-0.559728	0.285586	1.37038	0.884148	0.522939	-0.774051		1.74874	-0.862541	-1.2276	-0.174527	0.190252	-1.00708	0.232106	-1.60819	-0.171967
2.02225	-0.245584	1.01812	-0.571344	0.288937	1.38094	0.895524	0.512172	-0.779237		1.73038	-0.837444	-1.23272	-0.187963	0.192222	-0.998099	0.230309	-1.60846	-0.171874
2.06132	-0.25747	1.0227	-0.58157	0.294166	1.38718	0.904101	0.500371	-0.784923		1.7046	-0.809016	-1.23828	-0.199206	0.194338	-0.986557	0.231549	-1.60921	-0.170833
2.09969	-0.261949	1.02438	-0.590435	0.301326	1.39087	0.910051	0.488129	-0.790529		1.67023	-0.782234	-1.24777	-0.208056	0.196319	-0.973587	0.235938	-1.61023	-0.169164
2.13493	-0.257904	1.02391	-0.598541	0.309806	1.39497	0.914619	0.476155	-0.795338		1.62863	-0.761411	-1.26302	-0.215445	0.197737	-0.960631	0.24229	-1.61119	-0.167693
2.16513	-0.247201	1.0223	-0.60677	0.318577	1.40234	0.919556	0.46499	-0.798828		1.58329	-0.748912	-1.2835	-0.222939	0.19827	-0.948865	0.248706	-1.61184	-0.167406
2.18949	-0.234206	1.02056	-0.615884	0.326636	1.41454	0.92632	0.454794	-0.800885		1.53868	-0.744614	-1.30646	-0.232011	0.197915	-0.938745	0.253462	-1.61212	-0.168992
2.2085	-0.224394	1.01969	-0.626181	0.333444	1.43125	0.935448	0.445307	-0.801823		1.49888	-0.746204	-1.32778	-0.243408	0.197102	-0.929897	0.255754	-1.61218	-0.172461
2.22367	-0.222594	1.02059	-0.637336	0.339143	1.45043	0.946379	0.435982	-0.802199		1.46622	-0.750074	-1.34332	-0.25682	0.196624	-0.921444	0.25595	-1.61234	-0.177044
2.23696	-0.231389	1.02408	-0.648482	0.344423	1.46915	0.957767	0.426228	-0.802554		1.44057	-0.75248	-1.35033	-0.270944	0.197389	-0.912585	0.255304	-1.61295	-0.181463
2.25006	-0.250148	1.03069	-0.658482	0.350096	1.4847	0.96808	0.415635	-0.803184		1.41932	-0.750621	-1.34846	-0.283917	0.200035	-0.903139	0.25532	-1.61421	-0.184484
2.26369	-0.274942	1.04044	-0.666316	0.356604	1.49568	0.976203	0.404112	-0.804032		1.39818	-0.743354	-1.3401	-0.29398	0.204604	-0.893754	0.257086	-1.61614	-0.18548
2.27731	-0.29948	1.05257	-0.671456	0.363719	1.50264	0.981817	0.391894	-0.80473		1.3727	-0.731393	-1.32967	-0.300152	0.210431	-0.885691	0.260842	-1.61856	-0.184728
2.28935	-0.316944	1.06551	-0.674079	0.370603	1.50794	0.985448	0.379425	-0.804753		1.33995	-0.716913	-1.3221	-0.302638	0.216369	-0.880312	0.265896	-1.62117	-0.18327
2.29801	-0.32225	1.07723	-0.675007	0.376171	1.51489	0.98821	0.367176	-0.80365		1.2997	-0.702684	-1.32104	-0.302764	0.221249	-0.878512	0.27089	-1.62367	-0.18241
2.30223	-0.31396	1.08582	-0.67537	0.379574	1.52638	0.991327	0.355452	-0.801251		1.25467	-0.69106	-1.32744	-0.302396	0.224351	-0.880353	0.27433	-1.6259	-0.183132
2.30243	-0.295055	1.09018	-0.676102	0.380566	1.54364	0.995598	0.344271	-0.797782		1.20959	-0.68322	-1.33924	-0.303095	0.225666	-0.885015	0.275205	-1.6279	-0.185692
2.30045	-0.272139	1.09039	-0.677516	0.379621	1.56574	1.001	0.33337	-0.79381		1.16951	-0.678973	-1.35231	-0.305393	0.225826	-0.891047	0.273467	-1.62992	-0.189588
2.29882	-0.253342	1.08779	-0.679146	0.37778	1.59005	1.0066	0.32234	-0.790037		1.13818	-0.677148	-1.3621	-0.308589	0.225768	-0.896835	0.270135	-1.63232	-0.193844
2.29964	-0.245747	1.0846	-0.679981	0.3763	1.61347	1.01092	0.310849	-0.787007		1.11698	-0.676272	-1.36539	-0.311159	0.226322	-0.901129	0.266901	-1.63545	-0.197482
2.30363	-0.253344	1.0833	-0.678957	0.376248	1.63383	1.01259	0.298837	-0.784867		1.1049	-0.675162	-1.36136	-0.311578	0.227911	-0.90348	0.265354	-1.63943	-0.199954
2.30992	-0.27618	1.08592	-0.67548	0.378142	1.65069	1.01095	0.286582	-0.783305		1.0992	-0.673124	-1.35163	-0.309135	0.23046	-0.904404	0.266167	-1.64415	-0.201395
2.31648	-0.310808	1.09336	-0.669747	0.381786	1.66541	1.00647	0.274596	-0.781699		1.09642	-0.669797	-1.33946	-0.304343	0.233512	-0.905176	0.268684	-1.64922	-0.202623
2.32101	-0.351625	1.10507	-0.662716	0.386357	1.68036	1.00046	0.263395	-0.779403		1.09335	-0.664869	-1.32855	-0.298778	0.23649	-0.907272	0.271148	-1.65421	-0.204871
2.32185	-0.392539	1.11905	-0.655779	0.390762	1.69778	0.994538	0.253238	-0.776041		1.08768	-0.657946	-1.3219	-0.294457	0.239002	-0.911684	0.271497	-1.65878	-0.209328
2.31855	-0.428459	1.13247	-0.650296	0.394134	1.71879	0.989834	0.243992	-0.771662		1.07832	-0.648676	-1.32093	-0.293046	0.241101	-0.918392	0.268347	-1.66282	-0.216644
2.31199	-0.456319	1.14244	-0.647161	0.396245	1.74296	0.986549	0.235146	-0.766706		1.06542	-0.637053	-1.3253	-0.295206	0.243399	-0.926309	0.26169	-1.66649	-0.226592
2.30401	-0.475475	1.14706	-0.646562	0.397636	1.76843	0.983934	0.225993	-0.761825		1.05002	-0.623671	-1.33322	-0.300312	0.246934	-0.933706	0.252988	-1.6701	-0.23808
2.29677	-0.487415	1.14598	-0.64798	0.399361	1.79262	0.980715	0.215871	-0.757625		1.03356	-0.609792	-1.34223	-0.306632	0.252806	-0.938962	0.244671	-1.67397	-0.249539
2.29192	-0.494922	1.14056	-0.650432	0.402481	1.81322	0.975713	0.204389	-0.754452		1.01733	-0.597159	-1.35017	-0.311918	0.261694	-0.941232	0.23927	-1.67828	-0.259545
2.28994	-0.500973	1.13331	-0.652859	0.40755	1.82915	0.968406	0.191547	-0.752288		1.00221	-0.587591	-1.35588	-0.314217	0.273485	-0.940754	0.238545	-1.68296	-0.267386
2.28991	-0.507849	1.12704	-0.654541	0.414353	1.84101	0.959207	0.177725	-0.750775		0.988747	-0.582467	-1.35936	-0.312609	0.287209	-0.938654	0.242902	-1.68779	-0.273309
2.28987	-0.516772	1.12403	-0.655347	0.422015	1.85088	0.949396	0.163551	-0.749375		0.97745	-0.582197	-1.36131	-0.307556	0.301357	-0.936393	0.251279	-1.69236	-0.278312
2.28769	-0.528093	1.12547	-0.655726	0.429393	1.86145	0.940711	0.149682	-0.747604		0.968994	-0.585862	-1.36241	-0.30065	0.314445	-0.935124	0.261529	-1.6963	-0.283626
2.28204	-0.541697	1.13134	-0.656411	0.43554	1.87477	0.93472	0.136573	-0.745254		0.964013	-0.59124	-1.36283	-0.293867	0.325547	-0.935222	0.271201	-1.69937	-0.290147
2.2731	-0.557191	1.1406	-0.657987	0.440064	1.89129	0.932183	0.124314	-0.742509		0.96256	-0.595346	-1.3622	-0.288639	0.334578	-0.936142	0.278447	-1.70156	-0.298087
2.26239	-0.573698	1.15166	-0.660529	0.443225	1.90971	0.932664	0.112615	-0.739872		0.963562	-0.59542	-1.36016	-0.285208	0.342195	-0.93663	0.282697	-1.70311	-0.306961
2.25208	-0.589459	1.16277	-0.663523	0.445793	1.9276	0.934598	0.100951	-0.737924		0.964724	-0.590008	-1.35695	-0.28259	0.349442	-0.9352	0.284804	-1.70441	-0.315882
2.24396	-0.601694	1.17246	-0.666091	0.448725	1.94261	0.935875	0.0888075	-0.737025		0.963098	-0.579665	-1.35376	-0.279137	0.357285	-0.93069	0.286531	-1.70587	-0.323989
2.23863	-0.607086	1.1798	-0.667422	0.452764	1.95359	0.934713	0.0759178	-0.737095		0.956141	-0.566878	-1.35236	-0.273401	0.366254	-0.922711	0.28961	-1.70769	-0.330844
2.23538	-0.602827	1.18453	-0.667169	0.458115	1.96106	0.930435	0.0623714	-0.737613		0.942787	-0.555206	-1.35436	-0.264864	0.376264	-0.911778	0.294831	-1.70981	-0.336645
2.23252	-0.587794	1.18693	-0.665633	0.464309	1.9669	0.923774	0.0485443	-0.737824		0.924037	-0.547976	-1.36042	-0.254208	0.386672	-0.899048	0.301625	-1.71197	-0.342186
2.22822	-0.563302	1.18766	-0.663648	0.470358	1.97349	0.916537	0.0348953	-0.737068		0.902819	-0.547107	-1.36969	-0.243064	0.396511	-0.885754	0.308358	-1.71382	-0.348558
2.22121	-0.533069	1.18748	-0.662259	0.475164	1.98269	0.910783	0.0217383	-0.735061		0.883178	-0.552527	-1.37995	-0.233412	0.404863	-0.872597	0.313166	-1.71511	-0.356678
2.21132	-0.502428	1.18714	-0.662315	0.478026	1.99505	0.907928	0.0091057	-0.732009		0.869061	-0.562328	-1.38808	-0.226876	0.411239	-0.859391	0.314871	-1.71583	-0.366828
2.1996	-0.477006	1.18742	-0.664155	0.478996	2.00958	0.908152	-0.00324205	-0.728509		0.863062	-0.573513	-1.39103	-0.224196	0.415828	-0.84518	0.313541	-1.71619	-0.378433
2.18798	-0.461248	1.1891	-0.66748	0.47889	2.0241	0.910366	-0.0156805	-0.725306		0.865466	-0.583001	-1.38684	-0.225006	0.419475	-0.828747	0.310438	-1.71655	-0.390218
2.17853	-0.457084	1.19293	-0.671446	0.47893	2.036	0.912682	-0.0285347	-0.72301		0.873922	-0.588556	-1.37549	-0.228007	0.423351	-0.809276	0.307444	-1.71729	-0.400739
2.17261	-0.463097	1.19932	-0.674972	0.480183	2.04335	0.913172	-0.0419254	-0.721871		0.883954	-0.589395	-1.35924	-0.231475	0.428468	-0.786818	0.306248	-1.71868	-0.409042
2.17011	-0.474529	1.20808	-0.677154	0.48311	2.04572	0.910618	-0.0557066	-0.721694		0.89029	-0.586334	-1.34221	-0.233944	0.435241	-0.762341	0.307626	-1.7208	-0.415148
2.16935	-0.484361	1.21814	-0.677636	0.487411	2.04453	0.90499	-0.0695115	-0.721909		0.888627	-0.581419	-1.32909	-0.234802	0.443353	-0.737372	0.31108	-1.72354	-0.420106
2.16761	-0.485356	1.22776	-0.676789	0.492247	2.04259	0.897502	-0.082893	-0.721783		0.877187	-0.577129	-1.32348	-0.234511	0.451973	-0.713422	0.314954	-1.72664	-0.425589
2.16223	-0.472427	1.23496	-0.675571	0.496677	2.04298	0.890211	-0.0955062	-0.720695		0.857395	-0.575433	-1.3264	-0.23431	0.46021	-0.69145	0.317005	-1.72978	-0.433221
2.15176	-0.444457	1.23819	-0.675132	0.500099	2.04775	0.885265	-0.107267	-0.718393		0.833344	-0.577058	-1.3358	-0.235527	0.467563	-0.671574	0.315262	-1.73276	-0.443957
2.13655	-0.404758	1.23692	-0.676311	0.502506	2.05703	0.884051	-0.118409	-0.715091		0.810295	-0.581319	-1.34723	-0.238832	0.474146	-0.653106	0.308868	-1.7355	-0.457752
2.11843	-0.359946	1.23188	-0.679282	0.504485	2.06906	0.886602	-0.129401	-0.711381		0.792849	-0.586559	-1.3554	-0.243821	0.480616	-0.634878	0.298548	-1.73814	-0.473642
2.09983	-0.317736	1.22499	-0.683516	0.506981	2.08108	0.891548	-0.140741	-0.707951		0.783572	-0.590971	-1.35608	-0.249164	0.487866	-0.615746	0.286432	-1.74091	-0.490142
2.08259	-0.284542	1.21887	-0.68806	0.510925	2.09065	0.896667	-0.152718	-0.705269		0.782502	-0.59335	-1.34737	-0.253228	0.496645	-0.595109	0.275245	-1.744	-0.505811
2.06722	-0.2638	1.21616	-0.691987	0.516849	2.09662	0.899824	-0.165253	-0.703363		0.787534	-0.593442	-1.3301	-0.254846	0.507246	-0.573228	0.267204	-1.74743	-0.519772
2.05277	-0.255439	1.2188	-0.694791	0.52462	2.09958	0.899854	-0.177916	-0.701822		0.795342	-0.59179	-1.30734	-0.253862	0.519372	-0.551196	0.263124	-1.751	-0.532011
2.03739	-0.256441	1.22746	-0.696569	0.533408	2.10144	0.896996	-0.190091	-0.700009		0.802415	-0.589289	-1.2833	-0.251214	0.532205	-0.530515	0.262154	-1.75436	-0.543365
2.01917	-0.262116	1.24126	-0.697936	0.541957	2.10455	0.89269	-0.201229	-0.697379		0.805912	-0.586748	-1.26213	-0.248564	0.54468	-0.512435	0.262251	-1.75719	-0.555149
1.99706	-0.267615	1.258	-0.699747	0.549059	2.11074	0.888882	-0.211064	-0.693754		0.804187	-0.584665	-1.24686	-0.247662	0.555898	-0.497359	0.261121	-1.75931	-0.568582
1.97131	-0.269281	1.27481	-0.702762	0.554063	2.12056	0.887188	-0.219689	-0.689432		0.796928	-0.583241	-1.23869	-0.249693	0.565503	-0.484636	0.257166	-1.76081	-0.58422
1.94362	-0.265506	1.28908	-0.707348	0.557146	2.13312	0.888262	-0.227494	-0.685109		0.78492	-0.582525	-1.23689	-0.254824	0.573863	-0.472843	0.250031	-1.76198	-0.601676
1.91656	-0.256882	1.29924	-0.713336	0.559212	2.14638	0.891604	-0.234996	-0.681635		0.76952	-0.582583	-1.23927	-0.26211	0.581915	-0.460448	0.240606	-1.76322	-0.619784
1.89279	-0.245624	1.30516	-0.720059	0.561448	2.1579	0.895808	-0.242654	-0.679715		0.752093	-0.583614	-1.24309	-0.2698	0.590713	-0.446521	0.230559	-1.76488	-0.63713
1.87404	-0.234527	1.30804	-0.726579	0.564753	2.16588	0.899126	-0.250716	-0.679661		0.73368	-0.585975	-1.246	-0.275975	0.600869	-0.43114	0.221649	-1.76715	-0.652703
1.86043	-0.225936	1.30973	-0.73204	0.569329	2.16998	0.900131	-0.259163	-0.681278		0.715073	-0.590089	-1.24669	-0.279302	0.612183	-0.415345	0.215064	-1.76998	-0.666327
1.85054	-0.221204	1.31207	-0.735998	0.574605	2.17151	0.898263	-0.267748	-0.683936		0.697185	-0.596186	-1.24484	-0.279598	0.623652	-0.400694	0.210989	-1.77309	-0.67867
1.84207	-0.220798	1.31619	-0.738583	0.579517	2.17293	0.894046	-0.276124	-0.686821		0.681333	-0.603976	-1.24067	-0.277911	0.633848	-0.388633	0.208561	-1.7761	-0.690848
1.83298	-0.224778	1.32228	-0.740395	0.582966	2.17672	0.888878	-0.284021	-0.689268		0.66909	-0.612425	-1.23439	-0.276035	0.641482	-0.379956	0.206243	-1.77868	-0.703853
1.82243	-0.233151	1.32963	-0.74218	0.584264	2.18426	0.884446	-0.291401	-0.691052		0.661619	-0.619887	-1.226	-0.275683	0.645868	-0.374517	0.202524	-1.78068	-0.718091
1.81114	-0.245743	1.33693	-0.744442	0.583398	2.19514	0.882001	-0.2985	-0.692487		0.658831	-0.624656	-1.21564	-0.277696	0.647116	-0.371274	0.196665	-1.78221	-0.733213
1.80091	-0.261653	1.34272	-0.747205	0.581034	2.20744	0.881832	-0.305744	-0.694281		0.658898	-0.625772	-1.20406	-0.281709	0.646013	-0.368639	0.189134	-1.78357	-0.748299
1.7937	-0.278751	1.34584	-0.750027	0.578291	2.21863	0.88322	-0.313533	-0.69721		0.658529	-0.623664	-1.19295	-0.286402	0.643695	-0.36503	0.181455	-1.78517	-0.76225
1.79066	-0.293721	1.34577	-0.752268	0.576343	2.22678	0.884879	-0.322025	-0.701758		0.654008	-0.620234	-1.18464	-0.290188	0.641265	-0.359437	0.175514	-1.78728	-0.774254
1.79167	-0.302844	1.34282	-0.753437	0.575986	2.23136	0.885679	-0.331007	-0.707901		0.642587	-0.618254	-1.18139	-0.291971	0.639466	-0.351794	0.17263	-1.7899	-0.784123
1.79536	-0.303269	1.33798	-0.753463	0.577304	2.2334	0.885234	-0.339952	-0.715131		0.623647	-0.620307	-1.18446	-0.291605	0.638495	-0.342958	0.172892	-1.79275	-0.792411
1.79968	-0.29419	1.33257	-0.752764	0.579613	2.23492	0.884064	-0.348231	-0.722693		0.599172	-0.627751	-1.19347	-0.289915	0.63802	-0.334293	0.175097	-1.79543	-0.800227
1.80257	-0.277454	1.32786	-0.752109	0.581715	2.23797	0.883266	-0.355379	-0.729914		0.573378	-0.640153	-1.20613	-0.288316	0.637395	-0.327014	0.177317	-1.79758	-0.808792
1.80266	-0.257309	1.32474	-0.752342	0.582396	2.24372	0.883896	-0.361293	-0.736466		0.551608	-0.655378	-1.21874	-0.288241	0.636027	-0.321606	0.177792	-1.79906	-0.818895
1.79965	-0.239403	1.3237	-0.754067	0.580933	2.25178	0.886391	-0.366274	-0.74247		0.538767	-0.670239	-1.22701	-0.290575	0.633736	-0.317612	0.175706	-1.80001	-0.830474
1.79439	-0.229254	1.32495	-0.757399	0.577369	2.26014	0.890291	-0.370909	-0.748412		0.537709	-0.681446	-1.22725	-0.295292	0.630935	-0.313887	0.171511	-1.80083	-0.842549
1.7885	-0.23061	1.3286	-0.761879	0.572416	2.26573	0.894351	-0.375841	-0.75492		0.548042	-0.686543	-1.21765	-0.301412	0.628505	-0.309172	0.166704	-1.80198	-0.85358
1.78369	-0.244108	1.33462	-0.766591	0.567047	2.26544	0.896977	-0.381529	-0.762494		0.565831	-0.684612	-1.19909	-0.307331	0.627407	-0.302696	0.163194	-1.80382	-0.862101
1.78099	-0.266753	1.34274	-0.7705	0.562002	2.25736	0.896801	-0.388084	-0.77127		0.584489	-0.676553	-1.17529	-0.311437	0.628222	-0.294507	0.162517	-1.80649	-0.867331
1.78021	-0.292562	1.35223	-0.772877	0.557456	2.24165	0.893204	-0.395233	-0.780925		0.596697	-0.664818	-1.15188	-0.312796	0.630874	-0.28542	0.165161	-1.80984	-0.86947
1.78007	-0.314375	1.36185	-0.773646	0.552984	2.22068	0.886591	-0.402424	-0.790754		0.596767	-0.652611	-1.13466	-0.311597	0.634663	-0.27663	0.170252	-1.81348	-0.869557
1.77882	-0.326314	1.37009	-0.773465	0.547814	2.19818	0.878303	-0.409053	-0.79993		0.582509	-0.642775	-1.12758	-0.309102	0.63859	-0.2692	0.175733	-1.8169	-0.868974
1.77521	-0.325946	1.37553	-0.773474	0.541215	2.17781	0.870117	-0.414713	-0.807829		0.555871	-0.636757	-1.13129	-0.307096	0.641772	-0.263615	0.179046	-1.81965	-0.868862
1.76918	-0.315243	1.37731	-0.774816	0.532864	2.16175	0.863524	-0.419381	-0.81429		0.522105	-0.63412	-1.14291	-0.307081	0.643762	-0.259585	0.178118	-1.82154	-0.869704
1.76196	-0.299901	1.37545	-0.77815	0.523053	2.14996	0.859072	-0.423438	-0.819678		0.48787	-0.632817	-1.15699	-0.309621	0.644635	-0.256148	0.172254	-1.82265	-0.871207
1.75552	-0.287335	1.37091	-0.7834	0.512682	2.1405	0.856127	-0.427511	-0.824686		0.45908	-0.630114	-1.16739	-0.314158	0.644864	-0.252083	0.162494	-1.82333	-0.872487
1.75169	-0.28418	1.36535	-0.789837	0.503025	2.13058	0.853215	-0.432199	-0.829997		0.439292	-0.623718	-1.16926	-0.319366	0.645079	-0.246468	0.15121	-1.82397	-0.872447
1.75138	-0.294291	1.36071	-0.796443	0.495324	2.11786	0.848814	-0.437808	-0.835945		0.429067	-0.612615	-1.16045	-0.323837	0.645803	-0.239193	0.141068	-1.82485	-0.870217
1.75429	-0.31783	1.35867	-0.802339	0.490346	2.10146	0.842199	-0.444232	-0.842363		0.426281	-0.597318	-1.14202	-0.326741	0.647261	-0.231152	0.133846	-1.826	-0.865483
1.75909	-0.351569	1.3601	-0.807114	0.48808	2.08219	0.833927	-0.451017	-0.848666		0.42712	-0.579535	-1.11777	-0.32818	0.649304	-0.223985	0.129665	-1.82722	-0.858616
1.76398	-0.390098	1.36475	-0.810906	0.487717	2.06207	0.82568	-0.457586	-0.854136		0.427363	-0.561502	-1.09311	-0.329112	0.651498	-0.219426	0.127004	-1.82823	-0.850515
1.76732	-0.427478	1.37119	-0.814267	0.48799	2.04344	0.819583	-0.46349	-0.858233		0.423591	-0.545301	-1.07341	-0.330928	0.653376	-0.218534	0.123458	-1.82883	-0.842213
1.76823	-0.458856	1.37735	-0.817864	0.487702	2.02795	0.817335	-0.468584	-0.860821		0.414031	-0.532344	-1.06246	-0.334862	0.654753	-0.221177	0.116854	-1.82907	-0.834394
1.76692	-0.481629	1.38121	-0.82215	0.486229	2.01586	0.819536	-0.473056	-0.862214		0.398799	-0.523156	-1.06139	-0.341424	0.655964	-0.226026	0.106201	-1.82922	-0.827072
1.76453	-0.495805	1.38159	-0.827099	0.483726	2.00589	0.825499	-0.477313	-0.863029		0.37952	-0.517439	-1.06853	-0.350086	0.657858	-0.231084	0.0921254	-1.82973	-0.819595
1.76274	-0.503457	1.37864	-0.832122	0.480956	1.99573	0.833546	-0.481797	-0.863942		0.358513	-0.514393	-1.08013	-0.359328	0.661488	-0.234472	0.0766426	-1.83103	-0.811018
1.76294	-0.507494	1.37374	-0.836216	0.478852	1.98308	0.841641	-0.486792	-0.865409		0.337947	-0.513159	-1.09187	-0.367129	0.667629	-0.235136	0.0624225	-1.8334	-0.800652
1.76552	-0.510293	1.36901	-0.83833	0.478035	1.96679	0.848113	-0.492303	-0.867472		0.319334	-0.513181	-1.10027	-0.371734	0.676348	-0.233165	0.0518237	-1.83683	-0.788494
1.76954	-0.512855	1.36654	-0.8378	0.478532	1.94758	0.852231	-0.49804	-0.869728		0.303513	-0.514279	-1.10354	-0.372412	0.686883	-0.22965	0.0460423	-1.84101	-0.775321
1.77305	-0.514839	1.36767	-0.834683	0.479783	1.92795	0.854452	-0.503528	-0.871492		0.290919	-0.51637	-1.10159	-0.369838	0.697873	-0.226201	0.044682	-1.84545	-0.762388
1.77398	-0.515317	1.3727	-0.829787	0.480889	1.91121	0.856219	-0.508305	-0.872104		0.281771	-0.519007	-1.09545	-0.365858	0.707867	-0.224337	0.0459331	-1.84956	-0.750896
1.77109	-0.513699	1.38081	-0.824375	0.480976	1.90007	0.859371	-0.512138	-0.871259		0.275916	-0.521074	-1.08645	-0.362724	0.715837	-0.224964	0.0473317	-1.85288	-0.741493
1.76459	-0.510217	1.3905	-0.819674	0.479525	1.89546	0.865359	-0.515153	-0.8692		0.272412	-0.520954	-1.0758	-0.362137	0.721506	-0.22813	0.0468108	-1.85526	-0.734021
1.75603	-0.505739	1.40001	-0.81642	0.47657	1.89617	0.8746	-0.517816	-0.866667		0.269185	-0.517186	-1.06453	-0.364573	0.725372	-0.233091	0.0435799	-1.85682	-0.727593
1.74765	-0.501139	1.40789	-0.814647	0.472706	1.89937	0.886279	-0.520737	-0.864606		0.263137	-0.509302	-1.05364	-0.369187	0.728463	-0.2387	0.0384068	-1.85792	-0.720941
1.74144	-0.49673	1.41343	-0.813806	0.468873	1.90177	0.898701	-0.5244	-0.863766		0.25083	-0.498379	-1.0443	-0.374317	0.731938	-0.243965	0.0331466	-1.8589	-0.712899
1.73844	-0.492126	1.41677	-0.813125	0.465999	1.90082	0.910033	-0.528936	-0.864375		0.229516	-0.486911	-1.03771	-0.378304	0.736671	-0.248556	0.0297566	-1.85996	-0.702859
1.73847	-0.486582	1.41875	-0.812016	0.464599	1.89554	0.919048	-0.534067	-0.866051		0.19814	-0.478023	-1.03484	-0.380236	0.742925	-0.253005	0.0292987	-1.86104	-0.691046
1.74024	-0.479573	1.42048	-0.810362	0.464543	1.88668	0.925528	-0.539227	-0.867966		0.157933	-0.474338	-1.03604	-0.380325	0.750238	-0.258481	0.0314282	-1.86187	-0.678497
1.74195	-0.471271	1.42283	-0.808583	0.46511	1.87624	0.930168	-0.543829	-0.86918		0.112403	-0.476993	-1.04076	-0.379809	0.757569	-0.266215	0.0345866	-1.86216	-0.666713
1.74195	-0.462736	1.42602	-0.807473	0.465346	1.86665	0.934093	-0.547524	-0.86899		0.0666907	-0.485187	-1.04737	-0.38045	0.763695	-0.276847	0.0367446	-1.86172	-0.657089
1.73935	-0.455744	1.42968	-0.80787	0.464559	1.85985	0.938266	-0.550357	-0.867162		0.0263966	-0.496381	-1.05331	-0.383815	0.767708	-0.290042	0.0362985	-1.86065	-0.650336
1.73441	-0.4523	1.43308	-0.8103	0.462674	1.85652	0.943069	-0.552758	-0.863955		-0.00391142	-0.507069	-1.05561	-0.390593	0.769397	-0.30457	0.0327101	-1.85924	-0.646173
1.72843	-0.453889	1.43558	-0.814692	0.460271	1.85588	0.948195	-0.555388	-0.859974		-0.0221196	-0.513882	-1.05174	-0.400193	0.769316	-0.318815	0.0266569	-1.85791	-0.643466
1.72322	-0.460673	1.43693	-0.820319	0.45827	1.85599	0.952845	-0.558893	-0.855885		-0.0294132	-0.514699	-1.04069	-0.410825	0.768494	-0.331447	0.0196893	-1.85707	-0.640754
1.72014	-0.470934	1.43737	-0.826006	0.457435	1.8547	0.956134	-0.56368	-0.852126		-0.0300939	-0.509451	-1.0237	-0.420091	0.767941	-0.341942	0.0135598	-1.8569	-0.63693
1.71938	-0.481182	1.43735	-0.830551	0.457961	1.85063	0.957558	-0.569755	-0.848699		-0.0302589	-0.500297	-1.0042	-0.425902	0.768203	-0.350738	0.00947535	-1.85737	-0.631731
1.7197	-0.487109	1.43731	-0.833193	0.45932	1.84391	0.957357	-0.576718	-0.845147		-0.03574	-0.490996	-0.986896	-0.427325	0.769182	-0.358993	0.00754182	-1.85816	-0.625823
1.71891	-0.485182	1.43748	-0.83391	0.460431	1.83608	0.95661	-0.583895	-0.840736		-0.050104	-0.485625	-0.976036	-0.424976	0.770294	-0.36808	0.00663407	-1.85882	-0.620446
1.71486	-0.474196	1.43777	-0.833377	0.46004	1.82932	0.956964	-0.590594	-0.834784		-0.0735369	-0.487068	-0.973838	-0.420725	0.770829	-0.379013	0.00479746	-1.85894	-0.616842
1.7064	-0.45602	1.43795	-0.832617	0.457163	1.82528	0.960042	-0.596365	-0.826983		-0.103031	-0.495909	-0.97958	-0.416867	0.77033	-0.392014	7.60034e-05	-1.8583	-0.615711
1.69384	-0.435092	1.43779	-0.832512	0.451428	1.82429	0.966761	-0.601167	-0.817575		-0.133703	-0.510194	-0.989839	-0.415139	0.768822	-0.406353	-0.00856811	-1.857	-0.616929
1.67867	-0.416817	1.43726	-0.833403	0.443223	1.82518	0.976883	-0.605349	-0.807273		-0.160606	-0.526165	-0.99969	-0.416077	0.766811	-0.420551	-0.0206859	-1.85543	-0.619603
1.66283	-0.405577	1.43665	-0.834987	0.433578	1.82588	0.989065	-0.609469	-0.796971		-0.180312	-0.539596	-1.00435	-0.418952	0.765107	-0.432901	-0.0344437	-1.85406	-0.622425
1.64785	-0.403187	1.43659	-0.836492	0.423823	1.82442	1.00143	-0.614025	-0.787382		-0.191783	-0.54717	-1.00063	-0.422277	0.764516	-0.442128	-0.0473916	-1.85328	-0.624178
1.63433	-0.408331	1.4379	-0.837058	0.415103	1.81989	1.01239	-0.619231	-0.778763		-0.196404	-0.547365	-0.987811	-0.424573	0.765529	-0.44792	-0.0575439	-1.85318	-0.624219
1.62183	-0.417095	1.44129	-0.836106	0.407938	1.8128	1.02136	-0.624942	-0.770872		-0.197328	-0.540671	-0.967702	-0.425051	0.768089	-0.451061	-0.0642482	-1.85351	-0.622756
1.60926	-0.42427	1.44699	-0.833585	0.402031	1.80505	1.02897	-0.630739	-0.763124		-0.198414	-0.529189	-0.944014	-0.42395	0.771558	-0.453065	-0.0684397	-1.8538	-0.620782
1.59543	-0.424995	1.4545	-0.830001	0.39643	1.79922	1.03678	-0.636126	-0.754883		-0.20304	-0.515896	-0.921186	-0.422448	0.774945	-0.455489	-0.0722002	-1.85352	-0.619648
1.57971	-0.416291	1.46268	-0.82625	0.389989	1.79767	1.04656	-0.640728	-0.745739		-0.213137	-0.503784	-0.90303	-0.422215	0.777334	-0.459232	-0.0778687	-1.85231	-0.620444
1.56242	-0.398059	1.47013	-0.823306	0.381914	1.8016	1.05961	-0.644427	-0.73567		-0.228736	-0.495099	-0.891595	-0.424773	0.778335	-0.464179	-0.0871122	-1.85013	-0.623447
1.54498	-0.373208	1.47578	-0.821872	0.372132	1.81048	1.07617	-0.647382	-0.725038		-0.24821	-0.490837	-0.886678	-0.430897	0.778319	-0.469352	-0.100316	-1.84718	-0.627927
1.52951	-0.346747	1.47935	-0.822124	0.361303	1.8221	1.09537	-0.649951	-0.714429		-0.269114	-0.490612	-0.88618	-0.440272	0.778287	-0.473444	-0.116479	-1.84391	-0.632428
1.51804	-0.324036	1.48155	-0.823653	0.350505	1.83334	1.11551	-0.652542	-0.7044		-0.289239	-0.49294	-0.88714	-0.451608	0.779394	-0.475468	-0.133602	-1.84076	-0.635405
1.51164	-0.308836	1.48372	-0.825663	0.340762	1.84142	1.13465	-0.655439	-0.695228		-0.30735	-0.495807	-0.88694	-0.463189	0.782371	-0.475226	-0.149444	-1.83804	-0.635919
1.5098	-0.301969	1.48736	-0.827358	0.332654	1.84512	1.15134	-0.658679	-0.686755		-0.323312	-0.497255	-0.884115	-0.473661	0.787135	-0.473398	-0.162375	-1.83585	-0.63405
1.51054	-0.301188	1.49348	-0.828334	0.326146	1.84534	1.16519	-0.662029	-0.678422		-0.337636	-0.495726	-0.878463	-0.482679	0.792768	-0.471286	-0.172044	-1.83398	-0.630877
1.51116	-0.302293	1.50224	-0.828774	0.320687	1.84467	1.17701	-0.665093	-0.669487		-0.350844	-0.490099	-0.870567	-0.491081	0.797866	-0.470306	-0.179551	-1.8321	-0.628058
1.50933	-0.300893	1.51284	-0.829353	0.315479	1.84621	1.18844	-0.667507	-0.659355		-0.363095	-0.479567	-0.861163	-0.500478	0.80107	-0.471457	-0.186995	-1.82988	-0.627213
1.504	-0.293969	1.5237	-0.830882	0.30983	1.85208	1.20111	-0.669155	-0.647869		-0.37426	-0.463619	-0.850776	-0.512475	0.801533	-0.474908	-0.196533	-1.82714	-0.629384
1.49565	-0.280614	1.53294	-0.8339	0.303446	1.8625	1.21579	-0.670278	-0.635418		-0.384324	-0.442296	-0.839776	-0.527892	0.799164	-0.479896	-0.209336	-1.82404	-0.634729
1.4859	-0.261838	1.53894	-0.838408	0.296591	1.87569	1.23186	-0.671408	-0.622814		-0.393758	-0.41658	-0.828657	-0.546371	0.794595	-0.484971	-0.224964	-1.82095	-0.642543
1.47664	-0.239789	1.54088	-0.843871	0.290024	1.88869	1.24747	-0.673173	-0.610972		-0.403584	-0.388646	-0.818253	-0.566505	0.788916	-0.488537	-0.241478	-1.81832	-0.651568
1.46925	-0.216886	1.53907	-0.849453	0.284718	1.89863	1.2603	-0.676035	-0.600572		-0.415094	-0.361638	-0.809661	-0.586364	0.783277	-0.489508	-0.256264	-1.81648	-0.660493
1.46401	-0.195192	1.53491	-0.854357	0.281445	1.90382	1.26859	-0.680113	-0.591831		-0.429342	-0.338961	-0.803903	-0.604173	0.77847	-0.487762	-0.267148	-1.81545	-0.668467
1.46014	-0.176115	1.53042	-0.858116	0.28041	1.9043	1.27188	-0.685167	-0.584492		-0.446648	-0.323273	-0.801485	-0.618861	0.774638	-0.48421	-0.273272	-1.81493	-0.675427
1.45607	-0.160372	1.52759	-0.86073	0.281126	1.90176	1.27122	-0.690723	-0.577987		-0.466269	-0.315613	-0.802048	-0.630332	0.771242	-0.480399	-0.275348	-1.8144	-0.682076
1.45016	-0.148133	1.52761	-0.862632	0.282609	1.89874	1.26875	-0.696292	-0.571701		-0.486345	-0.314992	-0.804214	-0.639398	0.767321	-0.477859	-0.275244	-1.81334	-0.689498
1.44138	-0.139278	1.53061	-0.864496	0.283821	1.89753	1.26688	-0.701573	-0.565213		-0.504205	-0.318576	-0.805728	-0.647415	0.761966	-0.4775	-0.275155	-1.81139	-0.698562
1.42988	-0.133651	1.53569	-0.866959	0.284126	1.8992	1.26742	-0.706553	-0.558438		-0.517061	-0.322436	-0.803919	-0.655724	0.754797	-0.479331	-0.276736	-1.8085	-0.709408
1.41716	-0.131114	1.54138	-0.870339	0.283531	1.90299	1.27107	-0.711502	-0.551628		-0.522966	-0.322635	-0.796495	-0.665089	0.746186	-0.482603	-0.280527	-1.80487	-0.721289
1.40559	-0.131318	1.54627	-0.874474	0.282597	1.90655	1.27727	-0.716843	-0.545239		-0.521716	-0.316411	-0.782488	-0.675362	0.737113	-0.486254	-0.285827	-1.80093	-0.732859
1.39757	-0.133274	1.54938	-0.878761	0.282094	1.9069	1.28455	-0.722976	-0.53972		-0.515249	-0.303111	-0.762987	-0.685572	0.728716	-0.489435	-0.291031	-1.79713	-0.742758
1.39448	-0.135122	1.55037	-0.882412	0.282598	1.90177	1.29125	-0.730094	-0.535283		-0.507214	-0.284551	-0.741204	-0.694442	0.721781	-0.491881	-0.29432	-1.79379	-0.750209
1.39611	-0.134459	1.54947	-0.884847	0.284209	1.89068	1.29625	-0.738081	-0.531763		-0.501734	-0.264563	-0.721668	-0.701112	0.71641	-0.494013	-0.294468	-1.79101	-0.755338
1.40077	-0.12934	1.54724	-0.886011	0.28651	1.87528	1.29953	-0.746529	-0.528645		-0.501858	-0.247749	-0.70874	-0.705698	0.712037	-0.496761	-0.291453	-1.7886	-0.759092
1.4062	-0.119526	1.54435	-0.886458	0.288743	1.85866	1.30228	-0.754889	-0.52526		-0.50837	-0.237858	-0.70504	-0.709363	0.707719	-0.501185	-0.286602	-1.78624	-0.762841
1.41057	-0.107308	1.54138	-0.887141	0.290109	1.84406	1.30635	-0.762693	-0.521088		-0.519513	-0.236378	-0.71049	-0.713836	0.702561	-0.508012	-0.28213	-1.78361	-0.767836
1.41336	-0.0972711	1.53872	-0.888986	0.290093	1.83356	1.31339	-0.769752	-0.516009		-0.5317	-0.24195	-0.722383	-0.720619	0.696083	-0.517255	-0.280249	-1.78062	-0.774755
1.41543	-0.0949544	1.5366	-0.892483	0.288714	1.8273	1.32395	-0.776228	-0.51038		-0.540896	-0.250832	-0.736423	-0.73028	0.688411	-0.528057	-0.282247	-1.77744	-0.783452
1.41853	-0.104887	1.53515	-0.897465	0.286596	1.82368	1.33706	-0.782536	-0.504897		-0.544056	-0.258197	-0.748256	-0.742168	0.680241	-0.538889	-0.287984	-1.7745	-0.793003
1.42442	-0.128841	1.53459	-0.903175	0.284817	1.82015	1.35052	-0.789132	-0.500294		-0.540111	-0.259712	-0.754889	-0.754666	0.672609	-0.54805	-0.296068	-1.77228	-0.802001
1.43409	-0.164979	1.53522	-0.908566	0.284532	1.81432	1.36177	-0.796285	-0.497047		-0.53023	-0.252795	-0.75555	-0.765824	0.666513	-0.554286	-0.304588	-1.77108	-0.809042
1.44736	-0.208186	1.5373	-0.912687	0.286513	1.80481	1.36889	-0.803944	-0.495196		-0.517356	-0.237213	-0.751785	-0.774096	0.66252	-0.557251	-0.312027	-1.77093	-0.813231
1.46296	-0.251398	1.54081	-0.915012	0.290805	1.79167	1.37135	-0.811747	-0.494358		-0.505192	-0.214929	-0.746845	-0.778894	0.660497	-0.557579	-0.317894	-1.77157	-0.814504
1.47887	-0.287525	1.54516	-0.915596	0.296691	1.77626	1.37012	-0.819171	-0.493912		-0.496951	-0.189397	-0.744531	-0.780781	0.659617	-0.556538	-0.322824	-1.77256	-0.813627
1.49306	-0.311423	1.54923	-0.915032	0.303	1.76063	1.36722	-0.825732	-0.49326		-0.494252	-0.164525	-0.747847	-0.781253	0.658689	-0.555454	-0.328181	-1.77347	-0.811838
1.50419	-0.321408	1.55165	-0.914215	0.30863	1.74671	1.36494	-0.83117	-0.492066		-0.49658	-0.143616	-0.757879	-0.782156	0.656679	-0.555176	-0.33538	-1.77404	-0.810299
1.51208	-0.319813	1.55139	-0.913991	0.313018	1.73554	1.36505	-0.835541	-0.490394		-0.501555	-0.128525	-0.773358	-0.784946	0.653178	-0.555835	-0.345244	-1.77427	-0.809621
1.5178	-0.31228	1.54828	-0.9148	0.31633	1.72692	1.36822	-0.839193	-0.488693		-0.505965	-0.119301	-0.791166	-0.790051	0.648576	-0.556931	-0.357604	-1.77438	-0.809699
1.52314	-0.305884	1.54324	-0.916483	0.319302	1.71962	1.37393	-0.842639	-0.487628		-0.507135	-0.114409	-0.807622	-0.796634	0.643841	-0.557669	-0.371271	-1.77468	-0.80991
1.52978	-0.306666	1.53807	-0.918337	0.322832	1.71217	1.38077	-0.846354	-0.487817		-0.503989	-0.111442	-0.820005	-0.802921	0.640025	-0.557352	-0.384388	-1.77545	-0.809538
1.53843	-0.317548	1.53486	-0.919432	0.327535	1.70384	1.3871	-0.850581	-0.489564		-0.497343	-0.107986	-0.827598	-0.80698	0.63775	-0.555675	-0.395096	-1.77675	-0.808208
1.54845	-0.337479	1.53535	-0.919051	0.333448	1.69521	1.39179	-0.855214	-0.492721		-0.489328	-0.102255	-0.831779	-0.807617	0.636934	-0.552839	-0.40228	-1.77839	-0.806099
1.55822	-0.362156	1.54037	-0.91704	0.339987	1.68815	1.39471	-0.859841	-0.496753		-0.482325	-0.0932483	-0.835207	-0.804945	0.636861	-0.549464	-0.406092	-1.77994	-0.803892
1.56591	-0.385915	1.54948	-0.913883	0.346141	1.68497	1.3968	-0.863928	-0.500989		-0.477972	-0.0805199	-0.840564	-0.800347	0.636507	-0.546326	-0.407965	-1.78091	-0.802506
1.57038	-0.403894	1.56115	-0.910477	0.350837	1.6873	1.39958	-0.867076	-0.504949		-0.476663	-0.0638513	-0.849523	-0.795866	0.634959	-0.544006	-0.410037	-1.78094	-0.802751
1.5717	-0.413595	1.57306	-0.907716	0.353351	1.69522	1.40434	-0.869233	-0.508576		-0.47766	-0.0431521	-0.862321	-0.79333	0.631751	-0.542575	-0.414214	-1.77999	-0.805033
1.57103	-0.415384	1.58283	-0.906105	0.353631	1.70704	1.41141	-0.870735	-0.51225		-0.479583	-0.0186717	-0.877999	-0.793634	0.626994	-0.541496	-0.421313	-1.77832	-0.809185
1.57008	-0.412019	1.5887	-0.905565	0.352394	1.71985	1.41994	-0.872155	-0.516591		-0.481017	0.00866427	-0.89501	-0.796474	0.62131	-0.53982	-0.430728	-1.77645	-0.814503
1.57036	-0.407608	1.59013	-0.905505	0.350918	1.73056	1.42827	-0.87404	-0.522135		-0.480981	0.0371036	-0.911886	-0.800564	0.615568	-0.536649	-0.440771	-1.77486	-0.819977
1.57264	-0.406412	1.58799	-0.905092	0.350562	1.73694	1.43472	-0.876645	-0.529074		-0.479159	0.064306	-0.927718	-0.804217	0.610524	-0.531627	-0.449511	-1.77387	-0.824671
1.57668	-0.411792	1.58423	-0.903598	0.352224	1.73835	1.43844	-0.879814	-0.537154		-0.475858	0.087938	-0.942325	-0.80601	0.606489	-0.525218	-0.45566	-1.77344	-0.828102
1.58133	-0.425483	1.58112	-0.900698	0.355978	1.73591	1.43979	-0.883036	-0.545774		-0.471689	0.106396	-0.956128	-0.80532	0.603177	-0.51857	-0.459109	-1.77325	-0.830442
1.58494	-0.447359	1.5804	-0.896632	0.361088	1.73208	1.44024	-0.885656	-0.554227		-0.467104	0.119379	-0.96973	-0.802557	0.599836	-0.513029	-0.460912	-1.77286	-0.832394
1.586	-0.475728	1.58266	-0.892157	0.366396	1.72975	1.44174	-0.887137	-0.561966		-0.461999	0.128124	-0.983384	-0.799021	0.595643	-0.50954	-0.462796	-1.77187	-0.834799
1.58384	-0.508032	1.58726	-0.88831	0.370887	1.73117	1.44593	-0.887276	-0.568804		-0.455668	0.135212	-0.996596	-0.796399	0.590187	-0.508225	-0.466459	-1.77011	-0.838147
1.57906	-0.541614	1.59269	-0.886024	0.374134	1.73705	1.45347	-0.886276	-0.574979		-0.447228	0.143966	-1.00816	-0.79607	0.583784	-0.50835	-0.472907	-1.76768	-0.842278
1.57342	-0.574156	1.5972	-0.885761	0.376433	1.74631	1.46373	-0.884674	-0.581054		-0.436379	0.157523	-1.01671	-0.798492	0.577427	-0.50865	-0.48206	-1.76495	-0.846432
1.56923	-0.603616	1.59942	-0.887306	0.378578	1.75652	1.47497	-0.883125	-0.587677		-0.424032	0.177801	-1.02155	-0.802963	0.572398	-0.507863	-0.492751	-1.76239	-0.849645
1.5683	-0.627911	1.59872	-0.88987	0.381441	1.76509	1.48498	-0.88213	-0.595292		-0.412381	0.204687	-1.0233	-0.807907	0.569717	-0.50522	-0.503137	-1.76039	-0.851258
1.57104	-0.644791	1.59524	-0.892436	0.385558	1.77049	1.49187	-0.881816	-0.603902		-0.404216	0.235836	-1.02387	-0.811567	0.569713	-0.500725	-0.511421	-1.75915	-0.851278
1.57622	-0.652291	1.58972	-0.894217	0.39088	1.77308	1.49489	-0.88185	-0.613017		-0.401763	0.267265	-1.02564	-0.81277	0.571924	-0.495144	-0.516609	-1.75855	-0.850418
1.58139	-0.649671	1.58324	-0.894967	0.396774	1.77499	1.49475	-0.881558	-0.621819		-0.405634	0.294636	-1.03027	-0.811394	0.575333	-0.489708	-0.51895	-1.75818	-0.849825
1.58402	-0.638325	1.57685	-0.895007	0.402226	1.77919	1.49335	-0.880201	-0.629509		-0.414432	0.314729	-1.03772	-0.808313	0.578811	-0.485616	-0.519795	-1.75754	-0.850618
1.58249	-0.62202	1.57139	-0.894969	0.406195	1.78817	1.49297	-0.877291	-0.635652		-0.425222	0.326498	-1.04604	-0.804905	0.581554	-0.483523	-0.520893	-1.75623	-0.853446
1.57679	-0.606119	1.56733	-0.895405	0.407978	1.80295	1.49528	-0.872809	-0.640376		-0.434634	0.331284	-1.05195	-0.802387	0.583368	-0.483192	-0.523441	-1.75411	-0.85822
1.56841	-0.596007	1.56486	-0.896489	0.407492	1.82267	1.5006	-0.867217	-0.644311		-0.4401	0.33214	-1.05215	-0.801311	0.584715	-0.483513	-0.52739	-1.75139	-0.864107
1.55974	-0.595306	1.56403	-0.897938	0.40532	1.84506	1.50786	-0.861262	-0.6483		-0.440755	0.332622	-1.04452	-0.801407	0.586523	-0.482908	-0.531396	-1.74847	-0.869787
1.55313	-0.604591	1.56492	-0.899163	0.402482	1.86735	1.51508	-0.855678	-0.653037		-0.43772	0.335559	-1.02907	-0.801784	0.589823	-0.480001	-0.533435	-1.74578	-0.873931
1.55004	-0.621046	1.56769	-0.899569	0.400008	1.8873	1.52036	-0.850907	-0.658776		-0.433745	0.342217	-1.00807	-0.801349	0.59532	-0.474226	-0.531801	-1.74359	-0.875707
1.55052	-0.639177	1.57239	-0.898847	0.398478	1.90397	1.52267	-0.846972	-0.665252		-0.432324	0.352055	-0.985564	-0.799297	0.603039	-0.466089	-0.525947	-1.74191	-0.875133
1.55314	-0.652401	1.57871	-0.897157	0.397789	1.91802	1.52226	-0.843521	-0.671802		-0.436502	0.363024	-0.966219	-0.795484	0.612232	-0.456947	-0.516826	-1.74049	-0.873072
1.55553	-0.655104	1.58572	-0.895126	0.397245	1.93142	1.52055	-0.840004	-0.677639		-0.447738	0.372275	-0.953902	-0.790568	0.621604	-0.448418	-0.506581	-1.73896	-0.870847
1.5553	-0.644615	1.59205	-0.893663	0.395956	1.94671	1.51958	-0.835915	-0.682154		-0.465208	0.377054	-0.950344	-0.785815	0.629803	-0.441722	-0.49778	-1.73701	-0.869613
1.55103	-0.622432	1.59623	-0.893633	0.393319	1.96593	1.52126	-0.830989	-0.685149		-0.485905	0.375553	-0.954428	-0.782612	0.635954	-0.437257	-0.49251	-1.73452	-0.869797
1.54305	-0.594141	1.5973	-0.895501	0.389335	1.98978	1.52676	-0.825312	-0.686914		-0.505604	0.367423	-0.962467	-0.781834	0.639984	-0.434571	-0.491646	-1.7316	-0.870889
1.53335	-0.567826	1.59522	-0.899105	0.384627	2.01731	1.53618	-0.819284	-0.688127		-0.520327	0.353777	-0.969461	-0.783376	0.642573	-0.432678	-0.494552	-1.72858	-0.871681
1.52492	-0.551438	1.59096	-0.903666	0.38017	2.04638	1.54855	-0.813456	-0.689594		-0.527709	0.336658	-0.970901	-0.786113	0.644783	-0.430556	-0.499302	-1.72588	-0.870856
1.52049	-0.550074	1.58623	-0.908086	0.376881	2.0747	1.56236	-0.808295	-0.691924		-0.527646	0.318238	-0.964378	-0.788385	0.647549	-0.427601	-0.503385	-1.72382	-0.867604
1.52155	-0.56427	1.58287	-0.911409	0.375257	2.10088	1.57624	-0.803968	-0.695274		-0.52202	0.300131	-0.950333	-0.78878	0.651301	-0.423881	-0.504676	-1.72252	-0.861999
1.52789	-0.589983	1.58225	-0.913222	0.375187	2.12509	1.5896	-0.800257	-0.699293		-0.513713	0.283126	-0.931712	-0.786839	0.65584	-0.420115	-0.502306	-1.72178	-0.854991
1.53795	-0.620169	1.58477	-0.913822	0.375995	2.14889	1.60298	-0.796653	-0.703282		-0.505475	0.267388	-0.912756	-0.783292	0.6605	-0.417366	-0.497034	-1.72123	-0.848044
1.54961	-0.647202	1.58966	-0.914031	0.376684	2.1743	1.61769	-0.792593	-0.70652		-0.49912	0.252876	-0.897518	-0.779692	0.664483	-0.416555	-0.490913	-1.72043	-0.842606
1.56113	-0.665134	1.59517	-0.914793	0.376323	2.20288	1.6352	-0.787737	-0.708585		-0.495291	0.239645	-0.888658	-0.777659	0.667217	-0.417958	-0.486362	-1.71914	-0.839592
1.57166	-0.671059	1.59911	-0.916716	0.374438	2.23491	1.65626	-0.782142	-0.709519		-0.493671	0.227829	-0.886847	-0.778099	0.668633	-0.420939	-0.485053	-1.71742	-0.839067
1.58138	-0.665355	1.5996	-0.91981	0.371261	2.26943	1.68045	-0.776247	-0.709768		-0.493432	0.217369	-0.890818	-0.780771	0.669257	-0.424066	-0.487156	-1.71561	-0.840208
1.59118	-0.650989	1.59582	-0.923473	0.367706	2.30466	1.70624	-0.770687	-0.709949		-0.493689	0.207728	-0.897938	-0.784362	0.670083	-0.425624	-0.491268	-1.71419	-0.841606
1.60213	-0.632289	1.58845	-0.926736	0.365034	2.33888	1.73163	-0.766026	-0.710571		-0.49386	0.197827	-0.905079	-0.787001	0.672237	-0.424313	-0.495049	-1.71353	-0.841808
1.61499	-0.613567	1.57953	-0.928634	0.364331	2.37117	1.75504	-0.762535	-0.711834		-0.493833	0.186306	-0.909532	-0.786985	0.67653	-0.419809	-0.496216	-1.71378	-0.839922
1.62976	-0.597968	1.57178	-0.928564	0.366033	2.40196	1.77589	-0.760113	-0.713583		-0.493916	0.17199	-0.909698	-0.78345	0.683089	-0.412894	-0.493465	-1.71476	-0.836029
1.64559	-0.586831	1.56766	-0.926533	0.369731	2.43298	1.7949	-0.758354	-0.715421		-0.494529	0.154386	-0.905298	-0.776754	0.691243	-0.405113	-0.486947	-1.71607	-0.83118
1.6611	-0.579761	1.56845	-0.923197	0.374363	2.46675	1.81373	-0.756729	-0.716898		-0.495814	0.134029	-0.897065	-0.768441	0.69977	-0.398123	-0.47819	-1.71726	-0.826964
1.67503	-0.575322	1.57387	-0.919678	0.378669	2.50559	1.83434	-0.754796	-0.717732		-0.497413	0.112559	-0.886119	-0.760736	0.707393	-0.393045	-0.469521	-1.71796	-0.824814
1.68697	-0.571964	1.58224	-0.917183	0.381691	2.55062	1.85824	-0.752371	-0.717957		-0.498649	0.0924695	-0.873401	-0.755736	0.713299	-0.390116	-0.463228	-1.71806	-0.825405
1.69781	-0.568655	1.59113	-0.916559	0.383077	2.60105	1.88588	-0.749585	-0.717948		-0.499115	0.0765044	-0.859538	-0.754581	0.717418	-0.388726	-0.460716	-1.71768	-0.828417
1.7094	-0.564883	1.59807	-0.917957	0.383075	2.65423	1.91638	-0.746829	-0.718294		-0.49933	0.0668169	-0.845148	-0.756977	0.720326	-0.387776	-0.461967	-1.71716	-0.83276
1.72378	-0.560138	1.60121	-0.920772	0.382294	2.70657	1.94779	-0.744572	-0.719552		-0.500962	0.0641314	-0.831306	-0.76131	0.722858	-0.386159	-0.465514	-1.71687	-0.837133
1.74205	-0.553379	1.59958	-0.923909	0.381355	2.75492	1.9777	-0.743144	-0.721964		-0.506332	0.0672732	-0.819686	-0.765356	0.72565	-0.383201	-0.468991	-1.71707	-0.840597
1.76367	-0.54305	1.5932	-0.926258	0.380607	2.7977	2.00414	-0.742567	-0.725286		-0.517302	0.0733596	-0.81214	-0.767253	0.728836	-0.37889	-0.470099	-1.71775	-0.842945
1.78656	-0.527836	1.58282	-0.92716	0.379987	2.83542	2.02632	-0.742521	-0.728818		-0.534109	0.0786857	-0.809839	-0.766288	0.732019	-0.373854	-0.467568	-1.71862	-0.844713
1.80785	-0.507786	1.56962	-0.926649	0.379068	2.87015	2.04487	-0.742484	-0.731655		-0.554769	0.079993	-0.812433	-0.763137	0.73448	-0.369065	-0.461667	-1.71922	-0.846897
1.82499	-0.485107	1.55487	-0.925366	0.377266	2.90445	2.06148	-0.741965	-0.733059		-0.575402	0.0755971	-0.817751	-0.759486	0.735513	-0.36537	-0.454004	-1.71908	-0.850507
1.83663	-0.464058	1.53964	-0.924218	0.374169	2.94013	2.07806	-0.740739	-0.732766		-0.591388	0.0659011	-0.822242	-0.757275	0.734761	-0.363026	-0.446717	-1.71801	-0.856128
1.84301	-0.449837	1.5247	-0.923958	0.369848	2.9775	2.09589	-0.738943	-0.731115		-0.598872	0.0531174	-0.822014	-0.757909	0.732432	-0.361468	-0.441468	-1.7161	-0.863642
1.84568	-0.446874	1.51057	-0.924868	0.365018	3.01538	2.11504	-0.737014	-0.728917		-0.596071	0.0403757	-0.814077	-0.76177	0.729335	-0.359461	-0.438758	-1.71378	-0.872215
1.84682	-0.457203	1.49765	-0.926656	0.360918	3.0516	2.13443	-0.735474	-0.727153		-0.58395	0.0306125	-0.797335	-0.768164	0.726681	-0.35559	-0.437868	-1.71158	-0.880582
1.84849	-0.479498	1.48626	-0.928586	0.358904	3.08396	2.15239	-0.734709	-0.726636		-0.5661	0.0256439	-0.773041	-0.775658	0.72568	-0.348894	-0.437387	-1.70995	-0.887554
1.85187	-0.509076	1.47659	-0.929761	0.359922	3.11114	2.16746	-0.734815	-0.727755		-0.547823	0.0256724	-0.744565	-0.782657	0.727078	-0.339309	-0.435994	-1.70911	-0.892558
1.85688	-0.538912	1.4684	-0.92947	0.364097	3.13324	2.17896	-0.735576	-0.730404		-0.534639	0.0293076	-0.716472	-0.788002	0.730832	-0.327715	-0.433098	-1.70894	-0.895944
1.86226	-0.561425	1.46093	-0.927466	0.370662	3.15182	2.18732	-0.736578	-0.734089		-0.530586	0.0340558	-0.693117	-0.791397	0.73612	-0.315557	-0.429071	-1.70912	-0.898891
1.86613	-0.57063	1.45286	-0.924069	0.378253	3.16935	2.19389	-0.737394	-0.738163		-0.536863	0.0371431	-0.677112	-0.793464	0.741709	-0.304251	-0.425017	-1.70923	-0.902909
1.86686	-0.56401	1.44279	-0.920027	0.385441	3.18817	2.20045	-0.737769	-0.742111		-0.551345	0.0364475	-0.668249	-0.79539	0.746532	-0.294636	-0.422241	-1.70893	-0.909168
1.86393	-0.543429	1.42966	-0.916161	0.391227	3.20943	2.20851	-0.737743	-0.745779		-0.56926	0.031229	-0.663404	-0.798279	0.750172	-0.286702	-0.421632	-1.70811	-0.91796
1.85818	-0.514627	1.41338	-0.912944	0.395317	3.2325	2.21872	-0.737665	-0.749447		-0.584834	0.0223607	-0.657606	-0.802511	0.75303	-0.279662	-0.42321	-1.7069	-0.928555
1.85153	-0.485348	1.3949	-0.910218	0.398082	3.25525	2.23049	-0.73807	-0.753718		-0.593263	0.0119416	-0.645946	-0.807454	0.756082	-0.272301	-0.426035	-1.70559	-0.939489
1.84606	-0.462791	1.37607	-0.907212	0.400285	3.27502	2.2422	-0.739466	-0.759234		-0.592201	0.00245283	-0.625537	-0.811701	0.760389	-0.263463	-0.428554	-1.70455	-0.949135
1.84301	-0.451366	1.35906	-0.90288	0.40271	3.28998	2.25172	-0.742098	-0.76636		-0.582231	-0.00414371	-0.596702	-0.813756	0.76658	-0.252514	-0.429301	-1.70397	-0.956276
1.84227	-0.451634	1.34564	-0.896395	0.405834	3.30003	2.25734	-0.745814	-0.774976		-0.566264	-0.00694691	-0.562912	-0.812805	0.774558	-0.239626	-0.427673	-1.70379	-0.960476
1.84252	-0.460693	1.33659	-0.887571	0.409639	3.3069	2.25841	-0.750086	-0.784502		-0.548292	-0.0061043	-0.529577	-0.809179	0.783498	-0.22577	-0.424378	-1.70369	-0.962139
1.84191	-0.473669	1.3313	-0.876988	0.413628	3.31334	2.25563	-0.754218	-0.794129		-0.532077	-0.00237315	-0.502257	-0.804273	0.792102	-0.212366	-0.421295	-1.70323	-0.962257
1.83895	-0.485575	1.32779	-0.865792	0.417041	3.32178	2.25061	-0.757624	-0.803172		-0.520217	0.00341104	-0.484982	-0.799991	0.799005	-0.200704	-0.420711	-1.70205	-0.961981
1.8331	-0.492863	1.32314	-0.855263	0.419238	3.33323	2.24508	-0.760071	-0.811344		-0.513734	0.0106527	-0.479187	-0.797996	0.803203	-0.191359	-0.424292	-1.70006	-0.962115
1.82488	-0.494278	1.31432	-0.846355	0.420071	3.34671	2.2401	-0.761753	-0.818846		-0.512132	0.0190046	-0.48347	-0.799103	0.804367	-0.183875	-0.432251	-1.69751	-0.962742
1.81553	-0.490948	1.29913	-0.839396	0.420095	3.35961	2.23563	-0.763198	-0.826245		-0.513772	0.0281869	-0.494105	-0.803041	0.802954	-0.176919	-0.443146	-1.69486	-0.963113
1.80646	-0.485832	1.27696	-0.834011	0.420451	3.3686	2.2307	-0.76503	-0.834211		-0.51645	0.0378154	-0.506132	-0.808606	0.800028	-0.168849	-0.454377	-1.69261	-0.961885
1.79858	-0.482673	1.24901	-0.829307	0.422448	3.37091	2.22401	-0.767723	-0.843245		-0.518008	0.047367	-0.514704	-0.814128	0.796851	-0.15845	-0.463152	-1.69109	-0.95764
1.79182	-0.484752	1.21793	-0.824207	0.42701	3.3654	2.21466	-0.771437	-0.853501		-0.5168	0.0562914	-0.516316	-0.818068	0.794381	-0.145484	-0.467479	-1.69034	-0.949479
1.78498	-0.493814	1.18695	-0.817845	0.434257	3.35319	2.20262	-0.77597	-0.864748		-0.511856	0.0642073	-0.509525	-0.819582	0.79292	-0.130816	-0.466826	-1.69011	-0.937396
1.77602	-0.509567	1.15881	-0.809872	0.44343	3.33741	2.18884	-0.780859	-0.876474		-0.502726	0.0711242	-0.494937	-0.818838	0.792092	-0.116075	-0.462237	-1.68998	-0.922246
1.76278	-0.529975	1.13507	-0.800559	0.453172	3.32218	2.17499	-0.785546	-0.888078		-0.489228	0.0776313	-0.47455	-0.816948	0.791165	-0.103039	-0.45594	-1.68952	-0.905325
1.74391	-0.552159	1.11585	-0.790625	0.462038	3.31105	2.16278	-0.789584	-0.899104		-0.471367	0.084963	-0.450842	-0.815486	0.789542	-0.0930134	-0.450584	-1.68852	-0.887775
1.7195	-0.573414	1.10009	-0.780858	0.468972	3.30562	2.15335	-0.792794	-0.909405		-0.449601	0.0948204	-0.426092	-0.815754	0.787143	-0.0864342	-0.448345	-1.68701	-0.870109
1.69122	-0.591802	1.08612	-0.77169	0.473585	3.30485	2.1468	-0.79531	-0.919193		-0.42529	0.10888	-0.402166	-0.818139	0.784477	-0.0828061	-0.450174	-1.68532	-0.85207
1.66168	-0.606133	1.07231	-0.762945	0.47616	3.30558	2.14208	-0.797497	-0.928923		-0.400953	0.128099	-0.380687	-0.821887	0.782391	-0.0809584	-0.455447	-1.68396	-0.832865
1.63339	-0.615558	1.05749	-0.753885	0.477423	3.30403	2.13744	-0.799756	-0.939056		-0.379969	0.152114	-0.363214	-0.825435	0.781637	-0.0795138	-0.462214	-1.6834	-0.81159
1.60782	-0.619271	1.04124	-0.743552	0.478206	3.29751	2.13116	-0.802302	-0.949819		-0.365674	0.179102	-0.3511	-0.827154	0.782505	-0.0774061	-0.467986	-1.68391	-0.787668
1.58494	-0.616683	1.02387	-0.731215	0.479105	3.2856	2.12237	-0.80504	-0.961068		-0.36019	0.206268	-0.345018	-0.826116	0.78466	-0.0742549	-0.470776	-1.6854	-0.761092
1.56353	-0.60799	1.00614	-0.716716	0.480256	3.27034	2.11146	-0.807588	-0.972349		-0.363539	0.230835	-0.344415	-0.822516	0.787239	-0.0704378	-0.469913	-1.68747	-0.732427
1.5419	-0.594752	0.988982	-0.700552	0.481296	3.25521	2.09986	-0.809466	-0.983109		-0.373441	0.251084	-0.347295	-0.817561	0.789151	-0.0668087	-0.466242	-1.68958	-0.702568
1.5187	-0.579993	0.973081	-0.683668	0.481555	3.24368	2.08937	-0.810344	-0.992959		-0.385897	0.266984	-0.350543	-0.812914	0.789458	-0.0641776	-0.461638	-1.69129	-0.672352
1.49347	-0.567647	0.958727	-0.667097	0.480405	3.23787	2.08118	-0.81022	-1.00184		-0.396333	0.280126	-0.350727	-0.810005	0.787733	-0.062807	-0.458082	-1.69243	-0.64216
1.46675	-0.561504	0.945851	-0.651592	0.477621	3.23779	2.07527	-0.809448	-1.01005		-0.400909	0.293031	-0.345114	-0.809492	0.784266	-0.0621987	-0.456785	-1.69316	-0.611662
1.43979	-0.56406	0.934267	-0.637397	0.473554	3.24156	2.07037	-0.808603	-1.01805		-0.397636	0.308164	-0.332571	-0.811057	0.780019	-0.0612998	-0.457774	-1.6939	-0.579853
1.41408	-0.575641	0.923913	-0.624211	0.469007	3.2462	2.06448	-0.808235	-1.0263		-0.387004	0.327033	-0.314094	-0.813586	0.776291	-0.0590258	-0.460065	-1.6951	-0.545417
1.39071	-0.594068	0.91492	-0.611355	0.464854	3.24881	2.05581	-0.808648	-1.03499		-0.371908	0.349658	-0.292804	-0.815633	0.774184	-0.0548202	-0.462276	-1.69708	-0.507306
1.36994	-0.614986	0.907434	-0.59808	0.46161	3.24773	2.04347	-0.809769	-1.04401		-0.356794	0.374543	-0.273296	-0.816023	0.774102	-0.0489519	-0.463351	-1.69985	-0.465266
1.35102	-0.632876	0.901316	-0.583906	0.459179	3.24313	2.02796	-0.811161	-1.05292		-0.346174	0.399147	-0.260388	-0.814378	0.775528	-0.0424092	-0.46309	-1.70314	-0.420039
1.33251	-0.642605	0.895947	-0.568863	0.456934	3.23692	2.01099	-0.81216	-1.06115		-0.342962	0.420707	-0.257541	-0.811363	0.777222	-0.0364652	-0.462296	-1.7065	-0.373134
1.313	-0.641105	0.890302	-0.553515	0.454061	3.23186	1.99496	-0.812101	-1.06816		-0.347263	0.437209	-0.265465	-0.808509	0.777776	-0.0321428	-0.462499	-1.70946	-0.326244
1.2919	-0.62855	0.883303	-0.538719	0.449999	3.23033	1.98215	-0.810542	-1.07368		-0.356202	0.448155	-0.281542	-0.807605	0.776241	-0.0298162	-0.465354	-1.7117	-0.280607
1.27	-0.60843	0.874283	-0.52521	0.44474	3.23321	1.9739	-0.807408	-1.07783		-0.36493	0.454802	-0.300432	-0.809931	0.772544	-0.0290884	-0.471912	-1.71319	-0.236613
1.24928	-0.586292	0.863333	-0.513205	0.43888	3.23946	1.97009	-0.803002	-1.0811		-0.36841	0.459703	-0.31578	-0.815657	0.767496	-0.0289559	-0.482048	-1.71422	-0.193811
1.23214	-0.567585	0.851365	-0.502248	0.433408	3.24663	1.96919	-0.797847	-1.08409		-0.363235	0.465701	-0.322367	-0.823744	0.762438	-0.028179	-0.494343	-1.71526	-0.151279
1.22034	-0.555487	0.839891	-0.491367	0.429356	3.25198	1.96874	-0.792438	-1.08729		-0.348737	0.4748	-0.317841	-0.832396	0.758713	-0.0257299	-0.506537	-1.71678	-0.108148
1.21424	-0.549677	0.83058	-0.479502	0.427415	3.25374	1.96642	-0.787003	-1.09074		-0.327037	0.487418	-0.303368	-0.839863	0.757204	-0.0211728	-0.516435	-1.71907	-0.0640517
1.21264	-0.546553	0.824745	-0.465973	0.427668	3.25181	1.96091	-0.781388	-1.09405		-0.302186	0.502347	-0.28303	-0.845172	0.758098	-0.014828	-0.52284	-1.72207	-0.0193313
1.21339	-0.540705	0.82289	-0.450778	0.429506	3.24758	1.95246	-0.775142	-1.09653		-0.278839	0.517352	-0.26233	-0.848469	0.760894	-0.00762623	-0.526079	-1.72544	0.0250607
1.2143	-0.526938	0.824466	-0.434592	0.4318	3.2432	1.94265	-0.767748	-1.09749		-0.260967	0.530079	-0.246432	-0.850841	0.764635	-0.000669792	-0.527802	-1.72869	0.0679147
1.21401	-0.502044	0.827952	-0.418497	0.433284	3.24045	1.93367	-0.75889	-1.0966		-0.250919	0.538832	-0.23871	-0.853761	0.768272	0.00532266	-0.530171	-1.73137	0.108257
1.2125	-0.465764	0.831299	-0.403581	0.433042	3.23999	1.92726	-0.748638	-1.09404		-0.248982	0.54296	-0.239975	-0.858433	0.771047	0.0104191	-0.534843	-1.73331	0.145797
1.21109	-0.420777	0.832658	-0.390574	0.430878	3.24105	1.92404	-0.737443	-1.09045		-0.253493	0.542826	-0.248471	-0.865302	0.772781	0.0154948	-0.542249	-1.7346	0.181142
1.21199	-0.371864	0.831098	-0.379639	0.427388	3.24178	1.92329	-0.725982	-1.08669		-0.261431	0.539491	-0.260599	-0.873885	0.773914	0.0218285	-0.551498	-1.73554	0.215644
1.2176	-0.324532	0.827019	-0.370371	0.423683	3.24001	1.92334	-0.714907	-1.08356		-0.269349	0.534292	-0.272132	-0.88296	0.77528	0.0304663	-0.560871	-1.73647	0.250888
1.22966	-0.283517	0.822014	-0.361999	0.420863	3.2342	1.92232	-0.704626	-1.08149		-0.274317	0.528445	-0.279575	-0.891048	0.777667	0.0416755	-0.568628	-1.73764	0.288031
1.2486	-0.251585	0.818233	-0.353707	0.419513	3.22421	1.91891	-0.695177	-1.08044		-0.274523	0.522766	-0.281181	-0.897026	0.781399	0.0547639	-0.573749	-1.73912	0.327288
1.27335	-0.229079	0.817515	-0.344982	0.419456	3.21157	1.91287	-0.686241	-1.07993		-0.269331	0.517586	-0.277268	-0.900668	0.786143	0.0683393	-0.576315	-1.74077	0.36782
1.30172	-0.214377	0.820685	-0.335822	0.419866	3.19895	1.90509	-0.677286	-1.07922		-0.258907	0.512888	-0.269729	-0.902839	0.791062	0.0808633	-0.577452	-1.74236	0.408092
1.33134	-0.205029	0.827293	-0.326722	0.419651	3.18909	1.89731	-0.667769	-1.07766		-0.243803	0.508628	-0.261046	-0.905223	0.79524	0.091236	-0.57886	-1.74364	0.446529
1.3606	-0.19902	0.835853	-0.318403	0.417908	3.18351	1.89143	-0.657346	-1.07493		-0.224845	0.505024	-0.25334	-0.909616	0.79813	0.0991704	-0.582115	-1.74447	0.482151
1.38928	-0.195461	0.844419	-0.311413	0.414249	3.18161	1.88876	-0.645997	-1.07122		-0.2034	0.502622	-0.247919	-0.917098	0.799814	0.105237	-0.587975	-1.74492	0.514903
1.41842	-0.194446	0.851232	-0.305796	0.4089	3.18075	1.88946	-0.633993	-1.0672		-0.181705	0.502008	-0.245404	-0.927468	0.800939	0.110588	-0.595959	-1.74523	0.545558
1.44955	-0.196253	0.855228	-0.301009	0.402568	3.17728	1.89243	-0.621741	-1.0637		-0.162831	0.503311	-0.246149	-0.939255	0.802415	0.116472	-0.604439	-1.74574	0.575287
1.48372	-0.200528	0.85628	-0.296139	0.396152	3.16803	1.89581	-0.609536	-1.06141		-0.150025	0.505815	-0.25054	-0.950295	0.805016	0.123697	-0.61125	-1.74673	0.605107
1.52083	-0.20602	0.855153	-0.290309	0.390403	3.15161	1.89775	-0.597373	-1.06054		-0.145623	0.507983	-0.25891	-0.958596	0.809087	0.132239	-0.614621	-1.74825	0.635431
1.5596	-0.21102	0.853196	-0.283076	0.385634	3.12892	1.89733	-0.584902	-1.06078		-0.150011	0.507968	-0.271133	-0.963092	0.814423	0.141164	-0.61398	-1.75012	0.665882
1.59812	-0.214222	0.851877	-0.274619	0.381598	3.10262	1.89493	-0.571567	-1.06145		-0.16119	0.504401	-0.286222	-0.963961	0.820356	0.148951	-0.610246	-1.75198	0.695422
1.63473	-0.215441	0.852306	-0.265664	0.377599	3.0759	1.89204	-0.556867	-1.0618		-0.175178	0.497047	-0.302195	-0.962437	0.826021	0.154111	-0.605458	-1.75344	0.722747
1.66865	-0.215802	0.85493	-0.257183	0.372846	3.05124	1.89064	-0.540604	-1.06137		-0.187118	0.48701	-0.316358	-0.960261	0.830711	0.155864	-0.601914	-1.75427	0.74682
1.70041	-0.217297	0.85952	-0.250025	0.366891	3.02946	1.8923	-0.522999	-1.06012		-0.192713	0.476393	-0.325915	-0.959018	0.834225	0.154536	-0.601266	-1.75451	0.767339
1.73166	-0.221933	0.865462	-0.244604	0.359941	3.00965	1.89759	-0.504629	-1.05846		-0.189542	0.467564	-0.328743	-0.959595	0.837046	0.151476	-0.603975	-1.75441	0.784944
1.76467	-0.230795	0.872153	-0.240754	0.35287	2.9896	1.906	-0.48622	-1.057		-0.17788	0.462312	-0.324131	-0.961922	0.840242	0.148497	-0.609334	-1.75435	0.801011
1.80145	-0.243356	0.879294	-0.23779	0.346878	2.96695	1.91617	-0.468379	-1.05631		-0.160776	0.461175	-0.313285	-0.965064	0.845075	0.147114	-0.615955	-1.75462	0.817115
1.84303	-0.257282	0.886904	-0.234765	0.342956	2.94021	1.92652	-0.451391	-1.05671		-0.143266	0.463151	-0.299346	-0.967644	0.852464	0.147927	-0.622463	-1.75539	0.834363
1.88886	-0.268925	0.895102	-0.230844	0.34143	2.90968	1.9358	-0.435127	-1.05813		-0.130854	0.465902	-0.286756	-0.968453	0.862572	0.150426	-0.62809	-1.75656	0.852938
1.93695	-0.274472	0.903834	-0.225649	0.341793	2.87754	1.94353	-0.419116	-1.06017		-0.127662	0.466466	-0.27998	-0.967012	0.874737	0.153265	-0.632976	-1.75787	0.872056
1.98451	-0.271467	0.912756	-0.219424	0.342907	2.84719	1.95007	-0.402728	-1.06226		-0.134918	0.46232	-0.281972	-0.963812	0.887793	0.154852	-0.638089	-1.759	0.890363
2.02902	-0.260092	0.92136	-0.212921	0.343453	2.82188	1.95643	-0.385424	-1.06395		-0.15042	0.452461	-0.292996	-0.960092	0.900633	0.154006	-0.644777	-1.75969	0.906558
2.06922	-0.243533	0.92927	-0.207023	0.34242	2.80341	1.96374	-0.366972	-1.06516		-0.16928	0.438046	-0.310393	-0.957225	0.9127	0.150403	-0.654087	-1.75986	0.919945
2.1054	-0.227098	0.936507	-0.202289	0.339445	2.79121	1.97269	-0.347536	-1.06623		-0.185676	0.422241	-0.329515	-0.956027	0.924194	0.144702	-0.666093	-1.75969	0.930675
2.139	-0.216323	0.943586	-0.198653	0.334901	2.78259	1.98313	-0.327599	-1.06788		-0.194869	0.409249	-0.345446	-0.956346	0.935904	0.138292	-0.679557	-1.75953	0.939615
2.17164	-0.214886	0.951375	-0.195424	0.329721	2.77377	1.99405	-0.307733	-1.07086		-0.194662	0.402863	-0.354811	-0.957168	0.948791	0.13276	-0.692158	-1.75975	0.947941
2.20414	-0.223253	0.960792	-0.191604	0.325042	2.7615	2.00405	-0.288328	-1.07565		-0.185804	0.405167	-0.356896	-0.957141	0.963529	0.129261	-0.701293	-1.76055	0.956638
2.23605	-0.238647	0.972455	-0.186345	0.321773	2.74425	2.01197	-0.269406	-1.08225		-0.17135	0.41589	-0.353728	-0.955262	0.980199	0.128049	-0.705139	-1.76184	0.966087
2.26574	-0.256263	0.986382	-0.179322	0.320239	2.72266	2.01749	-0.250623	-1.09012		-0.15541	0.432642	-0.34919	-0.951342	0.998217	0.128369	-0.703485	-1.76322	0.975882
2.29115	-0.271115	1.00186	-0.170841	0.320048	2.69908	2.02122	-0.231453	-1.09847		-0.141822	0.451822	-0.347636	-0.94607	1.01652	0.12883	-0.697895	-1.76415	0.984938
2.31053	-0.27976	1.01755	-0.161672	0.320265	2.67642	2.02437	-0.211456	-1.10652		-0.133159	0.469783	-0.352483	-0.940696	1.03392	0.128075	-0.691136	-1.76416	0.991882
2.32313	-0.281339	1.03183	-0.152697	0.319851	2.65693	2.02811	-0.190505	-1.11386		-0.130259	0.483821	-0.365219	-0.936502	1.04959	0.125469	-0.686107	-1.76307	0.995603
2.32945	-0.277727	1.04337	-0.14453	0.318162	2.6413	2.03301	-0.168857	-1.12051		-0.132309	0.492737	-0.38503	-0.934305	1.06336	0.121428	-0.684811	-1.76104	0.995739
2.33111	-0.272864	1.05171	-0.137264	0.315277	2.62837	2.03879	-0.147047	-1.1269		-0.137388	0.49688	-0.409139	-0.934147	1.07586	0.117229	-0.687757	-1.75853	0.992883
2.33033	-0.271479	1.05755	-0.130409	0.311961	2.61556	2.04448	-0.125672	-1.13364		-0.143284	0.497773	-0.433776	-0.935266	1.08827	0.114386	-0.693994	-1.7561	0.988351
2.32918	-0.277513	1.06264	-0.12305	0.30928	2.5999	2.04889	-0.105148	-1.14126		-0.148264	0.497459	-0.455457	-0.936362	1.10184	0.11391	-0.701651	-1.75421	0.983611
2.32884	-0.292698	1.06918	-0.114167	0.30807	2.57927	2.05112	-0.0855529	-1.14997		-0.151486	0.497786	-0.472132	-0.936098	1.11731	0.115823	-0.708706	-1.75309	0.979615
2.3292	-0.315815	1.079	-0.103021	0.308524	2.55338	2.05095	-0.0666041	-1.15962		-0.15288	0.499883	-0.483683	-0.933667	1.13461	0.119128	-0.713705	-1.75265	0.976376
2.32901	-0.34299	1.09287	-0.0894439	0.310099	2.52409	2.049	-0.0477697	-1.16971		-0.152618	0.504014	-0.491601	-0.929186	1.15291	0.122214	-0.716195	-1.75257	0.972984
2.3266	-0.369012	1.11022	-0.0739057	0.311763	2.49479	2.04654	-0.0284911	-1.17963		-0.150573	0.509836	-0.498007	-0.923697	1.17107	0.123488	-0.716759	-1.75244	0.968054
2.32081	-0.38913	1.1294	-0.057299	0.312436	2.4691	2.0451	-0.00843536	-1.18896		-0.146177	0.516866	-0.504603	-0.91872	1.18821	0.121969	-0.716625	-1.75189	0.960369
2.31174	-0.400534	1.14827	-0.0405305	0.311426	2.44941	2.04586	0.01232	-1.19766		-0.138801	0.524826	-0.512079	-0.915552	1.20412	0.11762	-0.716978	-1.75076	0.94941
2.30077	-0.402933	1.16492	-0.0241087	0.308699	2.43606	2.04912	0.0332558	-1.20611		-0.128409	0.533635	-0.520238	-0.914657	1.21935	0.111338	-0.718245	-1.74914	0.935559
2.2899	-0.398093	1.17832	-0.00793527	0.304891	2.42747	2.05416	0.0535697	-1.21499		-0.11602	0.543052	-0.528602	-0.915485	1.23499	0.104602	-0.719709	-1.74735	0.919936
2.28077	-0.388812	1.18856	0.00859936	0.301082	2.42114	2.05944	0.072476	-1.22491		-0.103613	0.552278	-0.537028	-0.916809	1.25218	0.0989	-0.719684	-1.74573	0.903954
2.27374	-0.377904	1.19678	0.0262719	0.298396	2.41494	2.06322	0.089518	-1.23609		-0.0934547	0.559866	-0.545917	-0.917407	1.27168	0.09514	-0.716232	-1.7445	0.888794
2.26761	-0.367651	1.20477	0.0456146	0.297552	2.40814	2.06434	0.10475	-1.24821		-0.0872028	0.564132	-0.555947	-0.916719	1.29357	0.0932707	-0.7081	-1.74363	0.874981
2.26006	-0.359739	1.21431	0.0666316	0.298547	2.40164	2.06265	0.118695	-1.26052		-0.0852276	0.563906	-0.567542	-0.915184	1.3172	0.0923008	-0.695398	-1.74286	0.862209
2.24845	-0.35543	1.22654	0.0887575	0.30062	2.39742	2.05901	0.132103	-1.2721		-0.0864521	0.559256	-0.580442	-0.914115	1.34138	0.09074	-0.679678	-1.74185	0.849497
2.23074	-0.35571	1.24149	0.111047	0.302556	2.39755	2.0548	0.145617	-1.28231		-0.0887296	0.551791	-0.593605	-0.915206	1.36481	0.0872818	-0.663382	-1.74035	0.835647
2.20622	-0.361266	1.25813	0.1325	0.303238	2.40314	2.05118	0.1595	-1.29098		-0.0895715	0.54437	-0.605471	-0.919898	1.38657	0.0814127	-0.648947	-1.73835	0.81984
2.17579	-0.372348	1.2748	0.152393	0.30218	2.41369	2.04855	0.173542	-1.29849		-0.0869742	0.540322	-0.614508	-0.928811	1.40652	0.0736519	-0.637979	-1.73614	0.802116
2.1417	-0.388528	1.28989	0.17052	0.299795	2.427	2.04637	0.187155	-1.3056		-0.0801223	0.542434	-0.619851	-0.941412	1.42535	0.0653148	-0.630843	-1.73417	0.783489
2.10695	-0.408456	1.3025	0.187247	0.297229	2.43979	2.0434	0.199611	-1.31315		-0.0697644	0.552026	-0.621865	-0.956049	1.44428	0.057933	-0.626756	-1.73292	0.765604
2.07427	-0.429696	1.31266	0.203367	0.295857	2.44875	2.03821	0.210312	-1.32169		-0.0580809	0.56837	-0.622366	-0.970348	1.46445	0.0526222	-0.624298	-1.73266	0.750065
2.04528	-0.448867	1.32117	0.219773	0.296678	2.45172	2.02981	0.218997	-1.33128		-0.0479685	0.588654	-0.624297	-0.981922	1.48634	0.0496804	-0.622079	-1.7334	0.737754
2.01995	-0.462285	1.32913	0.237058	0.299906	2.44852	2.0181	0.225805	-1.34144		-0.041899	0.608579	-0.630787	-0.989148	1.50946	0.0485538	-0.619352	-1.7348	0.728453
1.99681	-0.467116	1.33743	0.25521	0.304922	2.44093	2.00404	0.231186	-1.35133		-0.0407835	0.623539	-0.643857	-0.991693	1.53252	0.0481283	-0.616326	-1.7363	0.720961
1.97374	-0.462635	1.34653	0.273574	0.310574	2.4319	1.98944	0.235693	-1.36004		-0.0433834	0.63007	-0.663302	-0.990536	1.55395	0.0471914	-0.614074	-1.73729	0.713603
1.94904	-0.450961	1.35641	0.291111	0.315658	2.42411	1.97636	0.239722	-1.36698		-0.0466271	0.627055	-0.686347	-0.987436	1.57259	0.0448853	-0.614012	-1.73729	0.704877
1.92226	-0.436683	1.36682	0.306868	0.319387	2.41874	1.96638	0.243327	-1.37216		-0.0467567	0.616188	-0.708347	-0.984077	1.58805	0.0410051	-0.617132	-1.73612	0.693965
1.89424	-0.425337	1.37753	0.320419	0.321674	2.41496	1.95987	0.246192	-1.37612		-0.0408057	0.601424	-0.724334	-0.981309	1.60083	0.0360475	-0.623331	-1.73398	0.680902
1.86664	-0.421312	1.3885	0.332061	0.323167	2.41038	1.95584	0.247783	-1.37978		-0.0277403	0.587609	-0.730734	-0.978826	1.61198	0.0309803	-0.631207	-1.73133	0.666411
1.84102	-0.426119	1.39994	0.342671	0.325013	2.40229	1.95224	0.247612	-1.38401		-0.00880536	0.578833	-0.72657	-0.975424	1.62266	0.0267963	-0.638487	-1.72875	0.651502
1.8181	-0.437817	1.41219	0.353313	0.328436	2.38893	1.94686	0.245487	-1.38927		0.0129784	0.577162	-0.713676	-0.969657	1.6337	0.0240223	-0.642967	-1.72665	0.63701
1.79756	-0.451809	1.42542	0.364796	0.334256	2.37032	1.9382	0.241616	-1.39548		0.0338576	0.582171	-0.695966	-0.960558	1.64527	0.0224221	-0.6435	-1.72516	0.623233
1.77825	-0.462638	1.43942	0.377373	0.342544	2.34829	1.92608	0.236523	-1.40205		0.0504963	0.591337	-0.678115	-0.948123	1.65691	0.0210711	-0.640548	-1.72414	0.609812
1.75875	-0.466004	1.45333	0.390705	0.352585	2.32578	1.91158	0.230803	-1.40823		0.0608842	0.601015	-0.664142	-0.933375	1.66771	0.0188089	-0.636027	-1.72327	0.595913
1.73795	-0.460326	1.46578	0.404057	0.363192	2.30574	1.89653	0.224867	-1.41336		0.0648158	0.6076	-0.656307	-0.918044	1.67675	0.0148554	-0.632525	-1.72227	0.580652
1.71555	-0.447391	1.47529	0.416632	0.373249	2.29016	1.88261	0.218765	-1.41715		0.0638627	0.608533	-0.654568	-0.903982	1.68355	0.00926774	-0.632264	-1.72104	0.563606
1.69213	-0.431944	1.48083	0.427916	0.382236	2.27942	1.87077	0.212185	-1.41977		0.0608383	0.602917	-0.656747	-0.892531	1.68839	0.00298506	-0.63629	-1.71969	0.545142
1.66903	-0.420339	1.48241	0.437932	0.390455	2.27226	1.86083	0.2046	-1.42169		0.0588592	0.591644	-0.659386	-0.884034	1.69226	-0.00256568	-0.644162	-1.7185	0.526382
1.64777	-0.418553	1.48129	0.447282	0.398865	2.26639	1.85174	0.195501	-1.42357		0.0602853	0.577018	-0.659076	-0.877697	1.6965	-0.00609883	-0.654226	-1.71778	0.508775
1.62932	-0.430153	1.47958	0.45698	0.408607	2.25945	1.84208	0.184623	-1.42589		0.0659457	0.561997	-0.653799	-0.871883	1.7022	-0.00702304	-0.664312	-1.71771	0.493455
1.61348	-0.454895	1.47954	0.468072	0.420472	2.25008	1.83068	0.172085	-1.42885		0.0750084	0.549308	-0.643711	-0.864772	1.70974	-0.00567718	-0.672588	-1.71825	0.480709
1.5987	-0.488598	1.4827	0.481221	0.434565	2.2385	1.81725	0.158392	-1.4322		0.0855583	0.540776	-0.631001	-0.855115	1.71859	-0.00318451	-0.678266	-1.71909	0.469808
1.5826	-0.524432	1.48923	0.496406	0.450279	2.22637	1.80256	0.1443	-1.43541		0.0955766	0.537092	-0.618866	-0.842716	1.72759	-0.00102659	-0.681918	-1.71975	0.459281
1.56294	-0.555172	1.49787	0.512928	0.466565	2.21585	1.78827	0.13057	-1.43786		0.103794	0.538032	-0.610115	-0.82839	1.73543	-0.00051887	-0.685237	-1.71972	0.447493
1.53869	-0.5755	1.50636	0.529714	0.482349	2.2084	1.77633	0.117712	-1.43917		0.109992	0.542884	-0.606076	-0.813404	1.7412	-0.00236591	-0.690278	-1.71868	0.433255
1.5105	-0.583465	1.51222	0.545806	0.496924	2.20387	1.76809	0.105817	-1.43935		0.114694	0.550769	-0.606279	-0.798687	1.74468	-0.00642938	-0.698468	-1.71658	0.416218
1.48054	-0.580637	1.51361	0.560775	0.510198	2.20039	1.76369	0.0945617	-1.43889		0.118531	0.560687	-0.608921	-0.784249	1.74632	-0.0117859	-0.709833	-1.71369	0.396937
1.45156	-0.571153	1.50997	0.57488	0.522712	2.19512	1.76191	0.0833932	-1.43847		0.12173	0.571382	-0.611748	-0.769093	1.74694	-0.0170769	-0.722839	-1.71052	0.3766
1.42585	-0.56022	1.50226	0.588908	0.535417	2.18545	1.76061	0.0718029	-1.43873		0.123972	0.58127	-0.612853	-0.751639	1.74734	-0.0210459	-0.734981	-1.70755	0.35656
1.40432	-0.552681	1.49277	0.60378	0.549285	2.17013	1.75772	0.0595674	-1.43992		0.124626	0.588654	-0.611117	-0.730427	1.74797	-0.0230559	-0.743854	-1.70505	0.33781
1.3863	-0.551967	1.48441	0.620138	0.564886	2.14975	1.75213	0.0468377	-1.44188		0.123147	0.592206	-0.606257	-0.704746	1.74869	-0.023343	-0.748192	-1.70298	0.320611
1.36987	-0.559531	1.4798	0.638065	0.582119	2.1266	1.74415	0.0340485	-1.44407		0.119439	0.591497	-0.598633	-0.674933	1.74888	-0.0228643	-0.748371	-1.70104	0.304399
1.35269	-0.574727	1.48044	0.657043	0.60027	2.10383	1.73533	0.0217048	-1.44589		0.114029	0.587295	-0.588968	-0.642275	1.74768	-0.0227948	-0.746174	-1.69879	0.288072
1.33292	-0.595138	1.48624	0.676135	0.618355	2.08438	1.72779	0.0101585	-1.44691		0.108052	0.581472	-0.578068	-0.60858	1.7445	-0.0239265	-0.743984	-1.69589	0.270532
1.31005	-0.617294	1.49567	0.69431	0.635619	2.07008	1.72327	-0.000527849	-1.44703		0.102989	0.576545	-0.566595	-0.575579	1.73936	-0.0262853	-0.743827	-1.69222	0.251285
1.28524	-0.637598	1.50636	0.710813	0.651917	2.061	1.72251	-0.0105864	-1.44653		0.100188	0.575002	-0.55498	-0.544357	1.73312	-0.0291601	-0.746681	-1.68793	0.230787
1.26108	-0.653138	1.51594	0.72545	0.667765	2.05555	1.72498	-0.0204328	-1.4459		0.100268	0.578608	-0.543544	-0.514985	1.7272	-0.0315123	-0.752264	-1.68337	0.21034
1.24066	-0.662079	1.52271	0.738681	0.684053	2.05114	1.72911	-0.0304939	-1.44567		0.102662	0.587819	-0.532761	-0.486533	1.72314	-0.0325317	-0.759324	-1.67894	0.191562
1.22637	-0.663635	1.52602	0.751462	0.701566	2.04527	1.73294	-0.0410366	-1.4462		0.105631	0.601492	-0.52346	-0.457492	1.72187	-0.0320556	-0.766249	-1.67494	0.17568
1.21885	-0.65787	1.52612	0.764868	0.720571	2.03658	1.7348	-0.052054	-1.4475		0.106889	0.617014	-0.516707	-0.426495	1.72334	-0.030668	-0.771773	-1.67144	0.162991
1.21671	-0.645682	1.52381	0.779643	0.740663	2.02548	1.73397	-0.0632516	-1.4492		0.104673	0.630963	-0.513285	-0.393015	1.72655	-0.0294708	-0.775544	-1.66825	0.152751
1.21704	-0.629039	1.52009	0.795896	0.760909	2.01378	1.73091	-0.0741455	-1.45075		0.0987284	0.640192	-0.513015	-0.357709	1.72994	-0.0296527	-0.778325	-1.66497	0.14351
1.21672	-0.611213	1.51583	0.813072	0.780201	2.00373	1.72708	-0.0842443	-1.45162		0.0906834	0.642984	-0.514331	-0.322203	1.73204	-0.0320348	-0.781716	-1.66114	0.133741
1.21358	-0.596526	1.51156	0.830231	0.79766	1.99678	1.72425	-0.0932424	-1.45163		0.0835337	0.639797	-0.514511	-0.288421	1.73205	-0.0367444	-0.787456	-1.65643	0.122448
1.20722	-0.589361	1.50752	0.846482	0.812946	1.99277	1.72368	-0.10113	-1.45102		0.0804658	0.633216	-0.510601	-0.257779	1.73008	-0.0431212	-0.79658	-1.65082	0.109527
1.1988	-0.592677	1.50366	0.861343	0.826382	1.98992	1.72558	-0.10816	-1.45039		0.0835684	0.627068	-0.500647	-0.230645	1.72703	-0.0499008	-0.80883	-1.64457	0.0957511
1.19031	-0.606669	1.49976	0.874874	0.83884	1.98564	1.72894	-0.114681	-1.45047		0.0930069	0.625058	-0.484686	-0.206301	1.7242	-0.0556449	-0.822658	-1.6381	0.0824073
1.18353	-0.628263	1.49555	0.887538	0.851415	1.97763	1.73211	-0.120922	-1.45171		0.106958	0.629495	-0.465005	-0.183351	1.72284	-0.0592829	-0.835857	-1.63185	0.0707293
1.17926	-0.651775	1.49074	0.899905	0.864974	1.96484	1.73359	-0.126836	-1.45413		0.122238	0.640583	-0.445574	-0.160345	1.72367	-0.0605526	-0.846519	-1.62604	0.0613249
1.1771	-0.67051	1.48499	0.912345	0.879753	1.9478	1.73269	-0.132105	-1.45726		0.135338	0.656463	-0.430862	-0.136329	1.7266	-0.060122	-0.853843	-1.62058	0.0538268
1.17573	-0.678736	1.47778	0.924853	0.895205	1.92841	1.72983	-0.136278	-1.46037		0.143501	0.673893	-0.424459	-0.111124	1.73083	-0.0593011	-0.858411	-1.61521	0.0469357
1.17345	-0.673371	1.46847	0.937049	0.910204	1.9091	1.72623	-0.139	-1.46274		0.145579	0.689252	-0.427922	-0.0852964	1.73504	-0.0594523	-0.861834	-1.60957	0.0388855
1.16893	-0.654925	1.45641	0.948341	0.923548	1.89195	1.72329	-0.14019	-1.46397		0.142404	0.699564	-0.440138	-0.0598546	1.738	-0.0613757	-0.865997	-1.60345	0.0281693
1.16176	-0.627441	1.44138	0.958182	0.934526	1.87789	1.72197	-0.140125	-1.46407		0.136537	0.703284	-0.457448	-0.0357903	1.73903	-0.0649661	-0.872269	-1.59687	0.0142115
1.15266	-0.597409	1.42392	0.966343	0.943269	1.86628	1.72239	-0.139365	-1.46344		0.131366	0.700649	-0.474566	-0.0136035	1.73831	-0.0692998	-0.880999	-1.59011	-0.00233945
1.14323	-0.571858	1.40547	0.973097	0.950702	1.85521	1.7238	-0.138586	-1.46272		0.129809	0.693508	-0.48615	0.00699492	1.73676	-0.0730871	-0.891438	-1.58355	-0.0198628
1.13528	-0.556106	1.38811	0.979211	0.958118	1.84228	1.72491	-0.138355	-1.46249		0.133132	0.684662	-0.488563	0.0270462	1.73566	-0.0752609	-0.902054	-1.57755	-0.0364571
1.12995	-0.551898	1.37399	0.985723	0.966609	1.82572	1.72443	-0.138947	-1.46301		0.140397	0.676942	-0.481162	0.0479285	1.73599	-0.0754395	-0.911108	-1.57227	-0.0507424
1.12719	-0.556678	1.36461	0.993554	0.976598	1.80537	1.72159	-0.140256	-1.46408		0.148856	0.672376	-0.466556	0.0707181	1.73813	-0.0740873	-0.917308	-1.56761	-0.0623992
1.1257	-0.564397	1.36024	1.00313	0.987687	1.78288	1.71655	-0.141839	-1.46508		0.155082	0.671783	-0.449661	0.0956312	1.74168	-0.0723424	-0.920321	-1.56319	-0.0722136
1.12359	-0.567598	1.35992	1.01417	0.99883	1.76113	1.71033	-0.1431	-1.4652		0.15631	0.674891	-0.43592	0.121849	1.74581	-0.0715918	-0.920919	-1.55853	-0.0816518
1.11938	-0.559948	1.36165	1.02582	1.00875	1.74296	1.7045	-0.143547	-1.46378		0.151359	0.680804	-0.429442	0.14784	1.74966	-0.0729434	-0.920646	-1.5532	-0.0921925
1.11267	-0.538204	1.36311	1.03698	1.0164	1.72989	1.70032	-0.143012	-1.46063		0.140807	0.688469	-0.431803	0.17202	1.75271	-0.0767709	-0.921095	-1.54704	-0.104717
1.1044	-0.502927	1.36233	1.04676	1.02137	1.72149	1.69811	-0.141728	-1.4561		0.126495	0.696883	-0.441845	0.193412	1.75499	-0.0825072	-0.923097	-1.5402	-0.119181
1.09637	-0.457899	1.35828	1.05484	1.02402	1.71559	1.69685	-0.140228	-1.45101		0.110732	0.705011	-0.456404	0.211986	1.75696	-0.0888006	-0.926261	-1.53315	-0.134672
1.09042	-0.408707	1.35117	1.06147	1.0254	1.70936	1.69448	-0.139096	-1.44626		0.0955809	0.71164	-0.471507	0.228552	1.75931	-0.0940249	-0.929121	-1.5264	-0.14979
1.08764	-0.361158	1.34241	1.06737	1.02682	1.70045	1.68864	-0.138695	-1.44244		0.082437	0.715432	-0.4836	0.244317	1.76253	-0.0969623	-0.929863	-1.52033	-0.163226
1.08796	-0.320008	1.33414	1.07331	1.02936	1.68799	1.67767	-0.139014	-1.43968		0.071922	0.71525	-0.490442	0.260342	1.7667	-0.0973579	-0.927263	-1.51497	-0.174322
1.09013	-0.288201	1.32848	1.07986	1.03344	1.6728	1.66127	-0.139678	-1.43756		0.0640121	0.71064	-0.491529	0.277138	1.77122	-0.0960646	-0.921355	-1.50999	-0.183391
1.09212	-0.266634	1.32678	1.08714	1.03864	1.65703	1.64063	-0.140141	-1.4354		0.0583111	0.702196	-0.487987	0.294512	1.77499	-0.0946798	-0.913501	-1.50487	-0.191638
1.09178	-0.254378	1.32908	1.09481	1.044	1.64326	1.61795	-0.139932	-1.43252		0.0543703	0.691602	-0.482001	0.311695	1.77671	-0.0948344	-0.905852	-1.49906	-0.200678
1.08752	-0.249279	1.33411	1.10222	1.04847	1.63347	1.5956	-0.138863	-1.42852		0.0519147	0.681331	-0.475982	0.327682	1.77543	-0.0974757	-0.900493	-1.49224	-0.211838
1.0789	-0.248749	1.33974	1.10873	1.05149	1.62825	1.57532	-0.137106	-1.42343		0.050833	0.674059	-0.471791	0.341696	1.77092	-0.102486	-0.898633	-1.48442	-0.225569
1.06676	-0.250446	1.3437	1.11399	1.05325	1.62637	1.55765	-0.135128	-1.41769		0.0508932	0.671985	-0.470333	0.35361	1.76387	-0.108792	-0.900178	-1.47589	-0.241255
1.05294	-0.252581	1.3443	1.11822	1.05462	1.62527	1.54187	-0.133504	-1.41194		0.0513546	0.67617	-0.471684	0.364144	1.7556	-0.114876	-0.903778	-1.46717	-0.257529
1.03943	-0.253785	1.34085	1.12216	1.05667	1.62204	1.52638	-0.132698	-1.40677		0.0508037	0.686091	-0.475547	0.374665	1.74755	-0.119437	-0.907325	-1.45877	-0.272915
1.02756	-0.252815	1.33359	1.12684	1.06025	1.61467	1.50938	-0.132869	-1.40247		0.0474784	0.699577	-0.481686	0.386636	1.74069	-0.121907	-0.908734	-1.45103	-0.286491
1.01739	-0.248474	1.32347	1.13315	1.06559	1.6031	1.48969	-0.133786	-1.39887		0.0400537	0.713287	-0.489972	0.400912	1.73525	-0.122658	-0.906733	-1.44399	-0.298237
1.00791	-0.240004	1.31178	1.14142	1.07219	1.58924	1.46742	-0.134896	-1.39541		0.0285042	0.723683	-0.500024	0.417254	1.73078	-0.122834	-0.90139	-1.4374	-0.308939
0.997704	-0.227733	1.29977	1.15131	1.07907	1.5762	1.44402	-0.135534	-1.39131		0.0145098	0.728223	-0.510751	0.434322	1.7265	-0.123905	-0.894127	-1.43082	-0.319742
0.985936	-0.21351	1.28849	1.16191	1.08503	1.56678	1.42183	-0.13519	-1.38597		0.00105714	0.72628	-0.520214	0.450212	1.72181	-0.127072	-0.887142	-1.42382	-0.33157
0.972936	-0.200449	1.27864	1.17223	1.08916	1.56218	1.40314	-0.133732	-1.37919		-0.00868025	0.719368	-0.526064	0.463259	1.71657	-0.132756	-0.882448	-1.4162	-0.344671
0.9602	-0.191914	1.27058	1.18153	1.09109	1.56139	1.38922	-0.131472	-1.37126		-0.0126963	0.710514	-0.526418	0.472732	1.7112	-0.14037	-0.880947	-1.40807	-0.358453
0.949781	-0.190162	1.26442	1.18966	1.09117	1.56162	1.37979	-0.129029	-1.36282		-0.0111302	0.703052	-0.520746	0.479107	1.70651	-0.148504	-0.882002	-1.39981	-0.371644
0.943433	-0.19529	1.26013	1.19699	1.09033	1.55946	1.37318	-0.127069	-1.35457		-0.00644855	0.699362	-0.510335	0.483827	1.7034	-0.1555	-0.883733	-1.39194	-0.382743
0.941885	-0.204967	1.25757	1.20416	1.08968	1.55224	1.36711	-0.126029	-1.34695		-0.00277507	0.700072	-0.498109	0.488712	1.70247	-0.160169	-0.883909	-1.38483	-0.3906
0.944533	-0.215049	1.25649	1.21175	1.09006	1.53902	1.35965	-0.125959	-1.33997		-0.00462091	0.703976	-0.487881	0.49529	1.70372	-0.162333	-0.881006	-1.37858	-0.394913
0.949583	-0.220822	1.2563	1.21996	1.09167	1.52089	1.34989	-0.126553	-1.33331		-0.0154244	0.708602	-0.483282	0.504297	1.70647	-0.1629	-0.87492	-1.37296	-0.396441
0.954591	-0.218468	1.25605	1.22852	1.09395	1.50045	1.33812	-0.127313	-1.32647		-0.0363262	0.711149	-0.486668	0.51548	1.70949	-0.163444	-0.867033	-1.36755	-0.396781
0.957194	-0.206357	1.25441	1.23676	1.09594	1.48077	1.32544	-0.127792	-1.31905		-0.0655541	0.709447	-0.498282	0.527732	1.71139	-0.165493	-0.859657	-1.36189	-0.39776
0.955862	-0.185835	1.2501	1.24383	1.09674	1.46419	1.31311	-0.127781	-1.31091		-0.0986726	0.702669	-0.515946	0.539542	1.71112	-0.169883	-0.855124	-1.35569	-0.400691
0.950387	-0.161211	1.24239	1.24908	1.09595	1.45131	1.30192	-0.127396	-1.30228		-0.129728	0.691597	-0.535491	0.549598	1.70835	-0.176469	-0.854903	-1.34895	-0.405837
0.941907	-0.138757	1.23155	1.25241	1.09389	1.44075	1.29184	-0.127022	-1.29367		-0.152994	0.678369	-0.551954	0.557361	1.70357	-0.184284	-0.859052	-1.34195	-0.412336
0.932365	-0.124876	1.21889	1.25435	1.09139	1.42964	1.2821	-0.127152	-1.28565		-0.164723	0.665758	-0.56123	0.563342	1.69779	-0.192019	-0.866172	-1.33517	-0.418646
0.923609	-0.123961	1.20646	1.25603	1.0894	1.41491	1.27163	-0.128181	-1.27863		-0.164241	0.656222	-0.561603	0.568924	1.69207	-0.198585	-0.873887	-1.32911	-0.423257
0.91653	-0.136793	1.19629	1.25871	1.08857	1.39468	1.25962	-0.130212	-1.27264		-0.153935	0.651092	-0.554467	0.575766	1.68708	-0.203523	-0.879704	-1.32411	-0.425358
0.910709	-0.160187	1.18969	1.26336	1.08897	1.36918	1.24616	-0.132977	-1.26729		-0.138194	0.65025	-0.543889	0.58505	1.68286	-0.207128	-0.881951	-1.32022	-0.425138
0.904773	-0.18811	1.18672	1.27026	1.09006	1.34076	1.23249	-0.13591	-1.26187		-0.121798	0.652422	-0.535152	0.596958	1.67889	-0.210275	-0.880422	-1.31718	-0.423662
0.897273	-0.21381	1.18617	1.27894	1.09087	1.3129	1.22071	-0.138349	-1.25564		-0.108449	0.655911	-0.532885	0.610631	1.67445	-0.214009	-0.876415	-1.31454	-0.422388
0.8876	-0.232049	1.18587	1.28845	1.09035	1.28874	1.21308	-0.139806	-1.2482		-0.0999521	0.659352	-0.539528	0.624613	1.66895	-0.219065	-0.872101	-1.31187	-0.422601
0.876458	-0.240577	1.18341	1.29786	1.08777	1.26984	1.21102	-0.140169	-1.23963		-0.0961804	0.662101	-0.55464	0.637538	1.66224	-0.225487	-0.86948	-1.30897	-0.424947
0.865666	-0.240429	1.17691	1.3066	1.08298	1.25567	1.21445	-0.139733	-1.23051		-0.0956238	0.664132	-0.575161	0.648698	1.65473	-0.23255	-0.869439	-1.30592	-0.429239
0.857413	-0.235154	1.16573	1.31471	1.07656	1.24401	1.22162	-0.139059	-1.22166		-0.0961697	0.665605	-0.59638	0.658262	1.64728	-0.239026	-0.87136	-1.30307	-0.434585
0.85335	-0.229426	1.15075	1.32271	1.06963	1.23195	1.22979	-0.138702	-1.21378		-0.0958357	0.666438	-0.613234	0.667094	1.64098	-0.243738	-0.873488	-1.30083	-0.439768
0.853904	-0.227551	1.13424	1.33131	1.06337	1.21704	1.23622	-0.138966	-1.20719		-0.0932865	0.666158	-0.621571	0.676305	1.63675	-0.246125	-0.873831	-1.29944	-0.443765
0.85803	-0.23223	1.11912	1.34107	1.05859	1.19824	1.23924	-0.139781	-1.2017		-0.0880609	0.664073	-0.619098	0.686754	1.63501	-0.246545	-0.871127	-1.29894	-0.446164
0.863474	-0.243874	1.10802	1.35214	1.05531	1.17617	1.23881	-0.140742	-1.19675		-0.0804874	0.659633	-0.605813	0.698665	1.63548	-0.246135	-0.865414	-1.29904	-0.447314
0.867439	-0.260613	1.10237	1.36421	1.05276	1.15293	1.23638	-0.141294	-1.19169		-0.0713425	0.652786	-0.583771	0.711495	1.63727	-0.246308	-0.857978	-1.29935	-0.448102
0.86749	-0.279067	1.10194	1.37656	1.04975	1.13124	1.23425	-0.14095	-1.186		-0.0614251	0.64417	-0.556272	0.724108	1.63935	-0.248117	-0.850774	-1.29952	-0.449448
0.862422	-0.295611	1.10503	1.38836	1.04517	1.11341	1.23459	-0.139479	-1.17957		-0.0512868	0.63509	-0.526773	0.735226	1.64096	-0.25182	-0.845624	-1.29936	-0.451779
0.852775	-0.30765	1.10912	1.39903	1.03847	1.10035	1.23866	-0.136976	-1.17271		-0.0412839	0.627248	-0.497949	0.74401	1.64206	-0.256828	-0.843517	-1.29894	-0.454754
0.840727	-0.314328	1.11177	1.40845	1.02982	1.0912	1.24629	-0.133817	-1.16602		-0.0318857	0.622272	-0.471309	0.750528	1.64325	-0.262016	-0.844266	-1.29857	-0.457413
0.829323	-0.316379	1.11129	1.41707	1.01992	1.0836	1.256	-0.130502	-1.16022		-0.0239482	0.621136	-0.447361	0.755838	1.64547	-0.266215	-0.84662	-1.29866	-0.458666
0.821328	-0.315307	1.10707	1.4257	1.00965	1.07476	1.26546	-0.127448	-1.15573		-0.0186285	0.623699	-0.426086	0.761578	1.64942	-0.268678	-0.848809	-1.29951	-0.457876
0.818215	-0.312469	1.09945	1.43511	0.99967	1.06271	1.27245	-0.124813	-1.15256		-0.0168434	0.628632	-0.407269	0.769211	1.65518	-0.269342	-0.849331	-1.30123	-0.455243
0.819752	-0.308663	1.08937	1.44563	0.990183	1.04712	1.27564	-0.122421	-1.15013		-0.0185276	0.633876	-0.390504	0.779279	1.66209	-0.268825	-0.847693	-1.30359	-0.45181
0.82436	-0.304381	1.07789	1.45689	0.980906	1.02933	1.27517	-0.119843	-1.14757		-0.0221626	0.637529	-0.374931	0.791066	1.66902	-0.268184	-0.844762	-1.30607	-0.449113
0.829994	-0.300403	1.06586	1.46793	0.971224	1.01161	1.27255	-0.116598	-1.14397		-0.0249619	0.638761	-0.359068	0.802872	1.67486	-0.268502	-0.842487	-1.3081	-0.448642
0.835077	-0.298195	1.05373	1.47758	0.960481	0.995979	1.26996	-0.112395	-1.13881		-0.0237433	0.638296	-0.341011	0.812758	1.67892	-0.270451	-0.843059	-1.30921	-0.451317
0.839039	-0.299709	1.04156	1.48492	0.948302	0.983331	1.26931	-0.10729	-1.1322		-0.0161453	0.638161	-0.319043	0.819402	1.6812	-0.274003	-0.847859	-1.30926	-0.457167
0.842319	-0.306641	1.02922	1.48972	0.934843	0.973076	1.27144	-0.101677	-1.1248		-0.0016652	0.640806	-0.292408	0.822663	1.68239	-0.278443	-0.856714	-1.30846	-0.465293
0.845961	-0.31958	1.01667	1.49243	0.920846	0.96351	1.27581	-0.0961212	-1.11756		0.0178971	0.647995	-0.261877	0.823634	1.6836	-0.282719	-0.867851	-1.30725	-0.474138
0.851059	-0.337488	1.00417	1.49407	0.907421	0.952596	1.2809	-0.0911207	-1.11139		0.0387362	0.659985	-0.229847	0.824209	1.68604	-0.285984	-0.878592	-1.30612	-0.481994
0.85831	-0.357764	0.992266	1.49582	0.895621	0.938822	1.28492	-0.086905	-1.10682		0.0559685	0.675326	-0.199881	0.826383	1.69053	-0.288071	-0.886459	-1.30533	-0.487582
0.867763	-0.376834	0.981598	1.4986	0.885982	0.921833	1.2866	-0.0833672	-1.10387		0.0649395	0.691315	-0.17579	0.831565	1.69724	-0.289625	-0.890156	-1.30488	-0.490494
0.87882	-0.39107	0.972505	1.50277	0.878274	0.902645	1.28562	-0.0801418	-1.10215		0.0625992	0.704887	-0.160461	0.840115	1.7056	-0.291805	-0.890022	-1.30447	-0.491283
0.890477	-0.397795	0.964804	1.50802	0.871595	0.883363	1.28257	-0.0767783	-1.10105		0.0485825	0.713627	-0.154723	0.851239	1.71463	-0.295696	-0.887808	-1.30371	-0.491134
0.901766	-0.396161	0.957834	1.51352	0.864788	0.86646	1.27861	-0.0729343	-1.1		0.0256097	0.716588	-0.156617	0.863281	1.72335	-0.301731	-0.885935	-1.30224	-0.491261
0.912235	-0.387615	0.950798	1.51827	0.85696	0.853819	1.27495	-0.0685147	-1.09872		-0.00106834	0.714685	-0.161466	0.87432	1.73139	-0.309409	-0.886573	-1.29991	-0.492294
0.922235	-0.375672	0.943227	1.5215	0.847854	0.84594	1.27229	-0.0637131	-1.09731		-0.0251532	0.710528	-0.162935	0.882865	1.73916	-0.317441	-0.890846	-1.29682	-0.493984
0.932813	-0.36487	0.935295	1.52306	0.837894	0.841681	1.27063	-0.058944	-1.09617		-0.0412585	0.707687	-0.154902	0.888379	1.74773	-0.324214	-0.898447	-1.29329	-0.495343
0.945181	-0.359162	0.927811	1.52355	0.827933	0.838753	1.26923	-0.054684	-1.09576		-0.0466095	0.709587	-0.133505	0.891366	1.75837	-0.328386	-0.907762	-1.28971	-0.49516
0.960024	-0.360365	0.921891	1.52402	0.818832	0.834777	1.267	-0.0512764	-1.09641		-0.0417867	0.718427	-0.0985517	0.892969	1.77191	-0.329344	-0.916498	-1.28637	-0.492608
0.977023	-0.367395	0.918471	1.52554	0.811079	0.828401	1.26301	-0.0487785	-1.098		-0.0302357	0.734547	-0.0536474	0.89428	1.78836	-0.327407	-0.9226	-1.28334	-0.487673
0.994901	-0.376719	0.917883	1.52868	0.804583	0.819909	1.25703	-0.0469286	-1.1		-0.0168192	0.756519	-0.00497214	0.895702	1.80686	-0.323697	-0.925107	-1.28045	-0.481224
1.01197	-0.383837	0.919654	1.5332	0.798696	0.811	1.24979	-0.0452667	-1.10164		-0.00607708	0.781889	0.0407788	0.896712	1.82595	-0.319743	-0.924534	-1.27733	-0.474736
1.0269	-0.38512	0.922564	1.53809	0.792435	0.803884	1.24274	-0.0433644	-1.10223		-0.000878955	0.808197	0.0784654	0.896119	1.84404	-0.316924	-0.922593	-1.27367	-0.469797
1.03926	-0.37918	0.924962	1.54204	0.784847	0.800158	1.23743	-0.0410553	-1.10144		-0.00184985	0.833798	0.105856	0.892663	1.85991	-0.315935	-0.921321	-1.26935	-0.467578
1.04964	-0.367281	0.925237	1.54389	0.775385	0.800013	1.23477	-0.0385457	-1.09951		-0.00756797	0.858177	0.123931	0.88562	1.87307	-0.31651	-0.922062	-1.26454	-0.46845
1.0593	-0.352747	0.922345	1.54306	0.764175	0.802094	1.23459	-0.0363402	-1.09709		-0.0152848	0.881731	0.136205	0.875144	1.8838	-0.317533	-0.924804	-1.25967	-0.471867
1.06967	-0.339755	0.916227	1.53978	0.752024	0.804007	1.23563	-0.0350137	-1.09493		-0.0218666	0.905273	0.147422	0.86221	1.89308	-0.317553	-0.92821	-1.25521	-0.47656
1.08175	-0.331984	0.907937	1.53491	0.740122	0.803198	1.23614	-0.0349441	-1.09361		-0.0247048	0.92953	0.162015	0.848256	1.9021	-0.315485	-0.930301	-1.25147	-0.481003
1.09584	-0.331505	0.899367	1.52962	0.729564	0.797883	1.23451	-0.0361299	-1.09323		-0.0223883	0.954854	0.182769	0.834681	1.91182	-0.31118	-0.929413	-1.24845	-0.483987
1.11139	-0.338188	0.892628	1.52503	0.720881	0.787678	1.22996	-0.0381749	-1.09345		-0.0149675	0.981171	0.210035	0.82238	1.92256	-0.305571	-0.924964	-1.24586	-0.485043
1.12723	-0.349786	0.889307	1.52179	0.713843	0.773742	1.22271	-0.0404344	-1.09361		-0.00373652	1.00812	0.241756	0.811474	1.93385	-0.300333	-0.917695	-1.2432	-0.484533
1.14198	-0.362698	0.889925	1.51994	0.707613	0.758344	1.21385	-0.0422549	-1.09301		0.0093529	1.03531	0.274323	0.801312	1.94471	-0.297225	-0.909344	-1.24001	-0.483338
1.15463	-0.373227	0.893823	1.51896	0.701183	0.74396	1.20485	-0.0432092	-1.09117		0.0223481	1.06255	0.303939	0.790803	1.95408	-0.297418	-0.901941	-1.236	-0.48232
1.16514	-0.378843	0.899501	1.51806	0.693862	0.732249	1.19701	-0.0432428	-1.08806		0.0336887	1.08999	0.327923	0.778983	1.96142	-0.301106	-0.897023	-1.23117	-0.48182
1.1746	-0.378928	0.905212	1.5166	0.685576	0.723337	1.19102	-0.0426837	-1.08409		0.0421915	1.11801	0.345415	0.765591	1.96687	-0.307522	-0.895055	-1.22579	-0.481487
1.18493	-0.374634	0.909554	1.51441	0.676862	0.715815	1.18669	-0.0421097	-1.07998		0.0467926	1.14687	0.357257	0.751387	1.97122	-0.315294	-0.895244	-1.22028	-0.480483
1.19811	-0.367978	0.911827	1.51191	0.668608	0.707497	1.18309	-0.0421175	-1.07651		0.0464004	1.17624	0.365246	0.73797	1.97548	-0.32298	-0.895831	-1.2151	-0.477964
1.21535	-0.360711	0.912103	1.50991	0.661662	0.696618	1.17895	-0.0430768	-1.07415		0.0401348	1.20498	0.371282	0.727141	1.98041	-0.329572	-0.894783	-1.2105	-0.473549
1.23658	-0.353594	0.911073	1.50922	0.656491	0.682848	1.17326	-0.044973	-1.07295		0.0279041	1.23129	0.376841	0.720083	1.98626	-0.334813	-0.89064	-1.20649	-0.467566
1.26056	-0.346415	0.909748	1.51024	0.652994	0.667611	1.16577	-0.0474139	-1.0725		0.0109614	1.25341	0.382936	0.716763	1.99274	-0.339221	-0.883149	-1.2028	-0.460954
1.28555	-0.338604	0.909124	1.51278	0.650541	0.653543	1.15715	-0.0498103	-1.07217		-0.00798932	1.27051	0.390365	0.715868	1.99922	-0.343792	-0.873375	-1.199	-0.454907
1.31012	-0.329943	0.909876	1.5162	0.648208	0.643383	1.1486	-0.0516508	-1.07147		-0.0253394	1.28328	0.399932	0.715292	2.00504	-0.349486	-0.863173	-1.19475	-0.450381
1.33364	-0.320901	0.912164	1.51966	0.645173	0.638843	1.14126	-0.0527424	-1.07028		-0.0376199	1.29397	0.412421	0.712939	2.00979	-0.356697	-0.854269	-1.18999	-0.44767
1.35646	-0.312446	0.915633	1.52256	0.641113	0.639975	1.13551	-0.0533	-1.06893		-0.042638	1.30571	0.428329	0.707467	2.01347	-0.364962	-0.847407	-1.18495	-0.446197
1.37953	-0.305503	0.919625	1.52473	0.636436	0.645229	1.13072	-0.0538469	-1.06807		-0.0402764	1.32137	0.447521	0.698701	2.01651	-0.373104	-0.842001	-1.18013	-0.444603
1.40388	-0.300424	0.923488	1.52647	0.632205	0.652098	1.12555	-0.0549838	-1.06838		-0.0326875	1.3426	0.468987	0.687583	2.01964	-0.379745	-0.836466	-1.1761	-0.441164
1.43013	-0.296714	0.926843	1.52843	0.629725	0.658063	1.11852	-0.0571411	-1.07024		-0.0238198	1.36919	0.490826	0.675755	2.0235	-0.383978	-0.829035	-1.17323	-0.434405
1.4581	-0.293111	0.92962	1.53131	0.629974	0.661488	1.10878	-0.060425	-1.07362		-0.018375	1.3991	0.510488	0.664936	2.02834	-0.38583	-0.818646	-1.17159	-0.423697
1.48669	-0.287976	0.931886	1.53566	0.633124	0.662187	1.09652	-0.0646101	-1.07803		-0.020412	1.42914	0.525324	0.656292	2.03382	-0.386273	-0.805465	-1.17094	-0.409564
1.51417	-0.279921	0.933584	1.54163	0.638418	0.661452	1.08288	-0.0692618	-1.08275		-0.0319476	1.45589	0.533385	0.65003	2.03899	-0.386789	-0.790861	-1.1708	-0.393527
1.53869	-0.268525	0.934388	1.54892	0.644441	0.661479	1.06958	-0.0739276	-1.08702		-0.0520282	1.47684	0.534288	0.645355	2.04271	-0.388712	-0.776883	-1.17067	-0.377527
1.55902	-0.254894	0.933802	1.55693	0.64967	0.664341	1.05824	-0.0783212	-1.09039		-0.0767224	1.49127	0.529767	0.640869	2.04405	-0.392677	-0.765473	-1.17017	-0.363172
1.5752	-0.241715	0.931437	1.565	0.653025	0.670896	1.04976	-0.0824356	-1.09281		-0.10022	1.50057	0.523531	0.635274	2.04272	-0.398415	-0.757696	-1.16919	-0.351153
1.58861	-0.232562	0.927279	1.57276	0.654195	0.680143	1.04393	-0.0865433	-1.09471		-0.116744	1.50783	0.520265	0.62808	2.03914	-0.404938	-0.753257	-1.16788	-0.3411
1.60147	-0.23055	0.921791	1.58033	0.653627	0.689403	1.03941	-0.0910773	-1.09679		-0.122565	1.51676	0.524044	0.619949	2.03423	-0.410994	-0.75047	-1.16661	-0.331891
1.6159	-0.236861	0.91576	1.58831	0.652251	0.695335	1.03422	-0.0964282	-1.09973		-0.11728	1.53022	0.536806	0.612466	2.02898	-0.415591	-0.746755	-1.16575	-0.322241
1.63297	-0.249894	0.909996	1.59746	0.651076	0.695321	1.02641	-0.102737	-1.10391		-0.103842	1.54909	0.557577	0.607412	2.02409	-0.418392	-0.739527	-1.16558	-0.311284
1.65222	-0.265583	0.905019	1.60834	0.650815	0.68856	1.01494	-0.109777	-1.10921		-0.0874128	1.57196	0.582819	0.605902	2.01978	-0.419857	-0.727171	-1.16608	-0.298885
1.67202	-0.278863	0.900871	1.62103	0.651654	0.676351	1.00016	-0.116996	-1.11505		-0.0735855	1.59567	0.607743	0.607809	2.0158	-0.42107	-0.709684	-1.16695	-0.285618
1.69036	-0.285665	0.897097	1.63501	0.653235	0.661454	0.983728	-0.123713	-1.12068		-0.0667117	1.61662	0.628014	0.611751	2.01163	-0.423289	-0.688676	-1.16773	-0.272435
1.7058	-0.284565	0.892901	1.64944	0.654854	0.646904	0.967987	-0.129384	-1.12551		-0.0688708	1.63201	0.641196	0.615614	2.00675	-0.427354	-0.666678	-1.16797	-0.260189
1.71806	-0.27739	0.887438	1.66353	0.655824	0.634839	0.954957	-0.133812	-1.12937		-0.0796514	1.64072	0.647454	0.61732	2.0009	-0.433219	-0.646088	-1.1675	-0.249189
1.72808	-0.268603	0.880178	1.67681	0.655842	0.625821	0.945543	-0.137209	-1.13254		-0.0966196	1.64335	0.64939	0.615499	1.99421	-0.439832	-0.628234	-1.16644	-0.238955
1.73753	-0.263784	0.871244	1.68937	0.655188	0.618846	0.939238	-0.140073	-1.13563		-0.116218	1.64176	0.651141	0.609832	1.98732	-0.445488	-0.612982	-1.16521	-0.228287
1.74813	-0.267763	0.861555	1.70176	0.654633	0.611927	0.93447	-0.142963	-1.13925		-0.134826	1.63827	0.65703	0.600986	1.98117	-0.448543	-0.599032	-1.16428	-0.215673
1.76099	-0.283006	0.852653	1.7148	0.655055	0.60299	0.929352	-0.146267	-1.14381		-0.149719	1.63491	0.670173	0.590245	1.97668	-0.44816	-0.584679	-1.16403	-0.199885
1.77609	-0.308691	0.846205	1.72927	0.656959	0.590735	0.922493	-0.150066	-1.14932		-0.159653	1.63301	0.69144	0.57897	1.97436	-0.444727	-0.568651	-1.16457	-0.180521
1.79216	-0.340761	0.843365	1.74562	0.660145	0.575188	0.913515	-0.154134	-1.15542		-0.164895	1.63303	0.719181	0.568087	1.97399	-0.439756	-0.550679	-1.16572	-0.158229
1.80708	-0.373025	0.844259	1.76379	0.663712	0.557711	0.903133	-0.15806	-1.16156		-0.166707	1.63473	0.749828	0.557763	1.97465	-0.435296	-0.531598	-1.1671	-0.134477
1.81853	-0.399027	0.84787	1.78319	0.666398	0.540439	0.892818	-0.161431	-1.16719		-0.166582	1.63752	0.779205	0.547428	1.97505	-0.433167	-0.513025	-1.16831	-0.110943
1.82496	-0.41411	0.852379	1.80296	0.667093	0.52533	0.884207	-0.164011	-1.17202		-0.165649	1.64081	0.80396	0.53616	1.97405	-0.434345	-0.496753	-1.16909	-0.0888261
1.82622	-0.416895	0.855811	1.82231	0.665267	0.513258	0.87844	-0.16585	-1.17609		-0.164551	1.64431	0.822521	0.523282	1.97107	-0.438721	-0.484074	-1.1694	-0.0683819
1.8236	-0.409581	0.856714	1.84089	0.66115	0.503607	0.875672	-0.16728	-1.1798		-0.163771	1.64796	0.835189	0.50888	1.9663	-0.445282	-0.47526	-1.16949	-0.0488914
1.8193	-0.396991	0.854589	1.85899	0.655598	0.494616	0.874923	-0.168779	-1.18372		-0.164048	1.65162	0.843477	0.493947	1.96045	-0.45258	-0.469403	-1.16974	-0.0290416
1.8154	-0.384819	0.849962	1.87741	0.649759	0.484331	0.874387	-0.170767	-1.18829		-0.166494	1.65483	0.849163	0.48003	1.95445	-0.459294	-0.464742	-1.17054	-0.00751392
1.81307	-0.377901	0.844119	1.89711	0.644649	0.471661	0.872121	-0.173395	-1.19356		-0.17222	1.65671	0.853578	0.468554	1.94901	-0.464678	-0.4594	-1.17202	0.0164824
1.81223	-0.379141	0.838618	1.91875	0.640808	0.456982	0.866851	-0.176451	-1.19917		-0.181708	1.65639	0.857383	0.460154	1.94443	-0.46876	-0.452213	-1.17401	0.0429283
1.81188	-0.38931	0.834742	1.94239	0.638127	0.441973	0.858538	-0.179431	-1.20439		-0.194314	1.65364	0.86076	0.454377	1.94051	-0.472217	-0.443265	-1.17603	0.071038
1.81083	-0.40747	0.83304	1.96746	0.635917	0.428802	0.848405	-0.181752	-1.20851		-0.208274	1.64937	0.863732	0.449875	1.93673	-0.475966	-0.433795	-1.1775	0.0995838
1.80836	-0.431596	0.833089	1.99304	0.633224	0.419095	0.838418	-0.183014	-1.21113		-0.221235	1.64564	0.866354	0.444978	1.93249	-0.48063	-0.425516	-1.17799	0.12738
1.80458	-0.459109	0.833604	2.01822	0.629279	0.413194	0.830459	-0.183178	-1.21238		-0.231092	1.6451	0.86875	0.438357	1.92744	-0.486141	-0.419676	-1.17741	0.153753
1.80042	-0.48726	0.832883	2.04246	0.623909	0.409985	0.825595	-0.182582	-1.21288		-0.236771	1.64993	0.871019	0.429487	1.92164	-0.491686	-0.416376	-1.17607	0.178822
1.79722	-0.513434	0.829446	2.06574	0.617676	0.4073	0.823772	-0.181799	-1.21353		-0.238689	1.66089	0.873137	0.418784	1.91574	-0.49605	-0.414486	-1.17454	0.203442
1.79629	-0.535426	0.822607	2.08853	0.611673	0.402689	0.824008	-0.181408	-1.21515		-0.238769	1.67677	0.874864	0.407382	1.9107	-0.498221	-0.412203	-1.17342	0.228792
1.79842	-0.551645	0.812718	2.11153	0.607017	0.394272	0.824936	-0.181787	-1.21823		-0.239992	1.69453	0.875699	0.396675	1.90751	-0.497919	-0.407918	-1.17314	0.255772
1.80352	-0.561233	0.800975	2.13535	0.604315	0.381408	0.825441	-0.182999	-1.22276		-0.245559	1.71006	0.874957	0.387746	1.90675	-0.495794	-0.401	-1.17377	0.284474
1.81056	-0.564133	0.78892	2.16019	0.603362	0.364952	0.825122	-0.184806	-1.22825		-0.257826	1.71928	0.872049	0.380885	1.90834	-0.493197	-0.392148	-1.17505	0.31401
1.81791	-0.561217	0.777879	2.18569	0.603226	0.346983	0.824448	-0.18678	-1.23396		-0.277341	1.71932	0.866949	0.375386	1.91164	-0.49164	-0.383232	-1.17646	0.342808
1.82396	-0.554421	0.768629	2.21094	0.602666	0.33	0.824557	-0.188494	-1.23913		-0.302393	1.70947	0.860639	0.36976	1.91576	-0.492247	-0.376693	-1.17744	0.369248
1.82794	-0.546707	0.761362	2.23484	0.600663	0.315885	0.826775	-0.189691	-1.24332		-0.329374	1.69151	0.855169	0.362349	1.91997	-0.49541	-0.374735	-1.17759	0.392322
1.83033	-0.541556	0.755891	2.25651	0.596806	0.305063	0.831997	-0.190409	-1.24653		-0.353936	1.66929	0.853126	0.352113	1.92404	-0.500774	-0.378551	-1.17678	0.412009
1.83275	-0.541927	0.7519	2.27568	0.59139	0.296297	0.84018	-0.190976	-1.24922		-0.372507	1.64765	0.856581	0.339201	1.92817	-0.507491	-0.387844	-1.17521	0.429213
1.83716	-0.548997	0.749108	2.2928	0.585229	0.287297	0.850188	-0.191877	-1.2521		-0.383512	1.63087	0.865992	0.325009	1.93278	-0.51462	-0.400857	-1.1733	0.445324
1.8449	-0.561313	0.747278	2.30882	0.579286	0.275857	0.860127	-0.193534	-1.25577		-0.387794	1.62141	0.879636	0.311642	1.9382	-0.521497	-0.414969	-1.17153	0.461639
1.85592	-0.574924	0.746152	2.3247	0.574277	0.260984	0.868078	-0.196094	-1.26044		-0.388099	1.61914	0.893934	0.301038	1.94438	-0.527976	-0.427683	-1.17018	0.47888
1.86868	-0.584648	0.745347	2.34094	0.570378	0.243432	0.872909	-0.199344	-1.26582		-0.38795	1.6217	0.904574	0.294175	1.95089	-0.534428	-0.437592	-1.16923	0.496999
1.88069	-0.586024	0.744293	2.35734	0.567133	0.225418	0.874763	-0.20279	-1.27125		-0.390399	1.62547	0.907963	0.290733	1.95699	-0.541493	-0.444894	-1.16838	0.515284
1.88944	-0.577158	0.742241	2.37312	0.563606	0.209669	0.874965	-0.205884	-1.27601		-0.397113	1.62687	0.902401	0.289315	1.96188	-0.549642	-0.451173	-1.16717	0.532738
1.89331	-0.559692	0.738384	2.38724	0.558766	0.198287	0.875386	-0.208278	-1.27963		-0.407993	1.62347	0.888579	0.288085	1.96494	-0.558739	-0.458573	-1.16525	0.548561
1.892	-0.538543	0.732104	2.39891	0.551958	0.191906	0.877584	-0.209983	-1.28208		-0.421348	1.61446	0.869303	0.28549	1.96602	-0.567852	-0.468763	-1.16249	0.56258
1.88665	-0.520526	0.72329	2.4079	0.543269	0.189426	0.882151	-0.211367	-1.28374		-0.434506	1.60058	0.848608	0.280793	1.96555	-0.57545	-0.482199	-1.15907	0.575427
1.87935	-0.512336	0.712579	2.41471	0.533579	0.188374	0.888527	-0.212989	-1.28517		-0.444702	1.5837	0.83054	0.274234	1.96444	-0.579976	-0.498002	-1.15538	0.588351
1.87241	-0.518468	0.701355	2.42038	0.524246	0.185738	0.895342	-0.215371	-1.28686		-0.450011	1.56614	0.817946	0.266825	1.96383	-0.580531	-0.51443	-1.15183	0.602719
1.86756	-0.539657	0.691392	2.42615	0.516545	0.179017	0.901048	-0.218794	-1.289		-0.450012	1.55009	0.811595	0.259844	1.96462	-0.577351	-0.529672	-1.14874	0.619379
1.86528	-0.572346	0.684243	2.43311	0.511134	0.167151	0.904562	-0.223199	-1.29139		-0.44589	1.53712	0.809959	0.254228	1.96713	-0.571828	-0.542592	-1.14616	0.638218
1.86464	-0.609453	0.680613	2.44173	0.507798	0.150992	0.905678	-0.228218	-1.29354		-0.439885	1.52799	0.809819	0.250066	1.97096	-0.566068	-0.553141	-1.14396	0.658129
1.86376	-0.642362	0.680022	2.4518	0.505592	0.133069	0.905127	-0.233311	-1.29483		-0.434328	1.52262	0.807538	0.246444	1.97525	-0.562183	-0.562325	-1.14186	0.677445
1.86067	-0.663541	0.680932	2.46254	0.503283	0.116633	0.904272	-0.237964	-1.29475		-0.430746	1.5205	0.800537	0.241759	1.97913	-0.561632	-0.571742	-1.13956	0.69463
1.85439	-0.668874	0.681287	2.4729	0.499863	0.104359	0.90457	-0.241873	-1.29315		-0.429491	1.52098	0.788336	0.234412	1.98218	-0.564834	-0.582871	-1.13696	0.708909
1.84542	-0.658772	0.679244	2.48214	0.494914	0.0972848	0.906951	-0.245063	-1.29029		-0.430035	1.5235	0.772692	0.223585	1.98459	-0.571164	-0.596332	-1.13412	0.720546
1.83557	-0.637663	0.673805	2.49006	0.488704	0.0945003	0.911397	-0.247856	-1.28682		-0.431645	1.52759	0.756837	0.209706	1.98708	-0.579279	-0.611446	-1.13135	0.730668
1.82712	-0.612152	0.665141	2.49715	0.48203	0.0937509	0.916912	-0.250722	-1.28352		-0.433977	1.5326	0.744228	0.194333	1.99048	-0.587646	-0.626317	-1.12904	0.74074
1.82173	-0.588702	0.654544	2.50426	0.475888	0.0926314	0.921961	-0.254041	-1.28098		-0.437214	1.5376	0.737404	0.179497	1.9954	-0.595088	-0.638506	-1.12749	0.751943
1.81972	-0.571784	0.644032	2.51217	0.471105	0.0897515	0.925188	-0.257912	-1.27941		-0.441745	1.54154	0.737377	0.166803	2.00192	-0.601192	-0.64604	-1.12673	0.764682
1.81989	-0.563069	0.635734	2.52119	0.468042	0.0853081	0.926076	-0.262083	-1.27859		-0.447678	1.54366	0.743633	0.156753	2.0096	-0.606392	-0.648306	-1.1265	0.778412
1.82012	-0.561653	0.631214	2.531	0.466461	0.0808539	0.925194	-0.26606	-1.278		-0.454538	1.54405	0.754536	0.148564	2.0176	-0.611687	-0.646373	-1.12634	0.791819
1.81814	-0.564943	0.630927	2.54079	0.465644	0.0784615	0.923883	-0.269322	-1.27716		-0.461315	1.54385	0.767873	0.140548	2.02497	-0.618063	-0.642558	-1.12577	0.803309
1.81242	-0.569727	0.63402	2.54962	0.464717	0.0797304	0.92357	-0.27156	-1.2758		-0.466819	1.54505	0.781373	0.13082	2.03095	-0.625862	-0.639435	-1.12451	0.81165
1.80263	-0.573093	0.638584	2.55679	0.463086	0.0850688	0.925038	-0.27279	-1.27407		-0.470143	1.54976	0.79315	0.11804	2.03529	-0.634426	-0.638769	-1.12263	0.816526
1.78975	-0.573052	0.642297	2.5621	0.460749	0.0935017	0.928045	-0.273336	-1.2724		-0.471084	1.55943	0.802027	0.101904	2.03835	-0.642209	-0.640859	-1.12047	0.818752
1.77576	-0.568783	0.643219	2.56595	0.458336	0.103027	0.931422	-0.27367	-1.27136		-0.470389	1.5742	0.807667	0.0832626	2.04102	-0.647357	-0.644547	-1.11854	0.82004
1.76294	-0.560514	0.640398	2.56911	0.456815	0.111376	0.933564	-0.274221	-1.27141		-0.469754	1.59266	0.81044	0.0638316	2.04436	-0.648487	-0.647823	-1.11729	0.822337
1.75297	-0.549142	0.634068	2.57247	0.457024	0.116905	0.933071	-0.275214	-1.27269		-0.471455	1.61211	0.811116	0.0455928	2.04907	-0.645293	-0.648703	-1.11692	0.827048
1.74628	-0.535809	0.625387	2.57668	0.459255	0.11929	0.929273	-0.276598	-1.27495		-0.477623	1.6293	0.810558	0.0300762	2.05518	-0.638726	-0.646029	-1.11735	0.834481
1.74183	-0.52171	0.615918	2.58185	0.463113	0.119706	0.922479	-0.278087	-1.27759		-0.489339	1.6413	0.809641	0.0177852	2.06194	-0.63067	-0.639884	-1.11822	0.843778
1.73759	-0.508214	0.607107	2.5875	0.467687	0.12034	0.913895	-0.279283	-1.27986		-0.505959	1.64659	0.809391	0.00802242	2.06813	-0.623294	-0.631534	-1.11907	0.853362
1.73152	-0.497112	0.599966	2.59276	0.471947	0.123388	0.905243	-0.27985	-1.28111		-0.525074	1.64566	0.811133	-0.000767129	2.0726	-0.618355	-0.622899	-1.11952	0.861659
1.72259	-0.490586	0.594989	2.59678	0.475152	0.129985	0.898178	-0.27968	-1.28105		-0.543269	1.64119	0.816333	-0.0102575	2.07472	-0.616702	-0.61575	-1.11938	0.867761
1.71137	-0.490609	0.592237	2.59919	0.477127	0.139598	0.893708	-0.278962	-1.27989		-0.557427	1.63728	0.826037	-0.021449	2.07463	-0.61812	-0.610924	-1.11879	0.871737
1.69971	-0.497892	0.591466	2.60027	0.478305	0.150238	0.891831	-0.278125	-1.27822		-0.565984	1.63817	0.840132	-0.034218	2.07315	-0.621552	-0.607891	-1.11809	0.87452
1.68995	-0.510901	0.592241	2.60094	0.479575	0.159389	0.891594	-0.277657	-1.27674		-0.569555	1.64674	0.856902	-0.0474365	2.0714	-0.625595	-0.604912	-1.11772	0.877449
1.68385	-0.525602	0.594034	2.60236	0.481964	0.165202	0.891583	-0.277869	-1.27597		-0.570641	1.66342	0.873253	-0.0595911	2.0704	-0.629109	-0.599786	-1.11798	0.881696
1.68189	-0.536298	0.596274	2.60537	0.486269	0.167317	0.890641	-0.278739	-1.27595		-0.572605	1.68602	0.885626	-0.0695726	2.07071	-0.631711	-0.590861	-1.11888	0.887795
1.68323	-0.537347	0.598374	2.61019	0.492732	0.166964	0.888466	-0.279901	-1.2763		-0.578369	1.71056	0.891268	-0.0772446	2.07224	-0.633928	-0.577831	-1.12012	0.895422
1.68617	-0.525096	0.599723	2.61626	0.500912	0.166321	0.88577	-0.280807	-1.27637		-0.589348	1.73256	0.889299	-0.0835464	2.07429	-0.636928	-0.56191	-1.12122	0.903507
1.68888	-0.499284	0.59971	2.6225	0.509815	0.167493	0.883928	-0.28099	-1.27556		-0.604917	1.74845	0.881188	-0.0901283	2.07582	-0.641923	-0.545298	-1.12173	0.910641
1.69015	-0.46339	0.597844	2.6277	0.518283	0.171574	0.884295	-0.280276	-1.27362		-0.622538	1.75645	0.870459	-0.0987126	2.07586	-0.649525	-0.530221	-1.12147	0.915639
1.68985	-0.423854	0.593985	2.63097	0.525473	0.178134	0.887543	-0.278871	-1.27073		-0.638466	1.75689	0.861758	-0.110444	2.07388	-0.659389	-0.518021	-1.12055	0.918041
1.68895	-0.388405	0.588593	2.63201	0.531196	0.185297	0.893323	-0.277274	-1.26743		-0.648892	1.75181	0.859531	-0.125454	2.07009	-0.670319	-0.508703	-1.11937	0.918305
1.68922	-0.363959	0.582812	2.63123	0.535943	0.190337	0.900363	-0.276072	-1.26439		-0.651235	1.74427	0.866634	-0.142772	2.06532	-0.680799	-0.501082	-1.11842	0.917603
1.69255	-0.354604	0.57824	2.62957	0.540577	0.190623	0.906919	-0.275705	-1.26212		-0.645155	1.73747	0.883262	-0.160628	2.06071	-0.689652	-0.493371	-1.11809	0.917259
1.70008	-0.360289	0.576391	2.62818	0.545865	0.184611	0.91136	-0.276311	-1.26083		-0.632851	1.73397	0.906588	-0.177065	2.05711	-0.696524	-0.483945	-1.11852	0.918123
1.71161	-0.376702	0.578046	2.62795	0.552095	0.172493	0.912696	-0.277679	-1.2603		-0.618392	1.73508	0.931366	-0.190649	2.0547	-0.701968	-0.471967	-1.11953	0.920168
1.7255	-0.396557	0.582804	2.6292	0.558953	0.156206	0.910874	-0.279345	-1.25999		-0.606253	1.74081	0.951472	-0.201007	2.05292	-0.707129	-0.457714	-1.1207	0.922505
1.7393	-0.411977	0.589074	2.63153	0.565689	0.1387	0.906754	-0.280784	-1.25931		-0.599665	1.75016	0.961873	-0.208912	2.05072	-0.713223	-0.442496	-1.1215	0.92379
1.75074	-0.417116	0.594536	2.63406	0.571458	0.122723	0.901754	-0.281624	-1.25781		-0.599487	1.76167	0.960293	-0.215842	2.04704	-0.721006	-0.428197	-1.1215	0.922794
1.75877	-0.410012	0.596891	2.63582	0.575659	0.10968	0.897257	-0.281807	-1.25545		-0.604093	1.77393	0.947888	-0.22321	2.04126	-0.730468	-0.416548	-1.12051	0.918861
1.76385	-0.392927	0.594606	2.6363	0.578148	0.0991285	0.89401	-0.281616	-1.25264		-0.610237	1.7858	0.928665	-0.23163	2.03337	-0.740806	-0.408413	-1.11869	0.912056
1.76771	-0.371168	0.587399	2.63563	0.579272	0.0891773	0.891805	-0.281543	-1.25005		-0.61441	1.79627	0.907964	-0.240611	2.02386	-0.750714	-0.403393	-1.11649	0.903008
1.77239	-0.350998	0.576336	2.63457	0.579731	0.0775913	0.889618	-0.282057	-1.2483		-0.614069	1.80428	0.890685	-0.248813	2.01346	-0.758871	-0.399982	-1.11445	0.892537
1.77932	-0.337581	0.563523	2.63413	0.580308	0.0630269	0.886186	-0.28336	-1.24769		-0.608308	1.80867	0.879939	-0.25473	2.0028	-0.764462	-0.396252	-1.11301	0.881264
1.7888	-0.333683	0.551483	2.63508	0.581566	0.0457976	0.880718	-0.285275	-1.248		-0.597871	1.80844	0.876499	-0.257427	1.99214	-0.767514	-0.390759	-1.11232	0.869328
1.80001	-0.339359	0.542391	2.63768	0.583613	0.0278445	0.873367	-0.28731	-1.24864		-0.584687	1.80329	0.879029	-0.256997	1.98135	-0.76887	-0.383204	-1.1122	0.856344
1.81148	-0.352448	0.537361	2.64152	0.586061	0.0119965	0.865171	-0.288873	-1.24895		-0.571166	1.79391	0.884832	-0.25454	1.96994	-0.769782	-0.374531	-1.11227	0.841604
1.82176	-0.369489	0.536053	2.64577	0.588233	0.000902422	0.857508	-0.289537	-1.24849		-0.55951	1.78205	0.890788	-0.25175	1.95737	-0.771299	-0.366409	-1.11211	0.824483
1.82997	-0.386746	0.536745	2.64952	0.58955	-0.00392161	0.851337	-0.289228	-1.24728		-0.551183	1.76998	0.894226	-0.250289	1.94335	-0.773752	-0.360409	-1.11147	0.804887
1.83612	-0.401097	0.536909	2.65215	0.589902	-0.00260823	0.846618	-0.288253	-1.24585		-0.546708	1.7598	0.893536	-0.25121	1.92813	-0.776618	-0.35728	-1.11034	0.783541
1.84104	-0.410598	0.534084	2.65356	0.5898	0.00311585	0.842193	-0.287182	-1.24496		-0.545818	1.75272	0.888366	-0.254602	1.9126	-0.778833	-0.356667	-1.10895	0.761921
1.84599	-0.414594	0.5267	2.65424	0.590186	0.0105259	0.836156	-0.286634	-1.24539		-0.547871	1.74863	0.879384	-0.259582	1.898	-0.779394	-0.357341	-1.10758	0.741799
1.85201	-0.413382	0.514549	2.6551	0.592004	0.0168655	0.826542	-0.287063	-1.24755		-0.552247	1.74606	0.867755	-0.264638	1.88548	-0.777927	-0.357794	-1.1065	0.724592
1.85933	-0.407679	0.498746	2.65714	0.595734	0.0203742	0.812066	-0.288617	-1.25136		-0.558448	1.74249	0.854639	-0.268246	1.87553	-0.77494	-0.356939	-1.1058	0.71079
1.86701	-0.398281	0.48127	2.66102	0.601143	0.0209803	0.792669	-0.291106	-1.25615		-0.565783	1.73514	0.840995	-0.269521	1.86774	-0.771669	-0.354636	-1.10536	0.699784
1.87323	-0.38617	0.464323	2.66681	0.607368	0.0203161	0.769669	-0.294092	-1.26095		-0.572874	1.72186	0.827767	-0.268627	1.86085	-0.769603	-0.351857	-1.10493	0.690153
1.87608	-0.372972	0.449762	2.67388	0.613256	0.020971	0.745454	-0.297073	-1.26468		-0.577399	1.70205	0.816206	-0.26673	1.85328	-0.769931	-0.350403	-1.10417	0.680288
1.87445	-0.361287	0.438738	2.68124	0.617804	0.0252667	0.722768	-0.299703	-1.26664		-0.576465	1.67718	0.807947	-0.26548	1.84366	-0.773095	-0.352206	-1.10284	0.66902
1.86863	-0.354394	0.431587	2.68792	0.620509	0.0341213	0.7038	-0.301956	-1.26667		-0.567581	1.65058	0.80458	-0.266244	1.83136	-0.778622	-0.358464	-1.1009	0.655994
1.86025	-0.35519	0.42791	2.69347	0.621523	0.0465593	0.68942	-0.304163	-1.26519		-0.54982	1.62654	0.806851	-0.269474	1.81659	-0.785256	-0.368977	-1.09855	0.641655
1.85149	-0.364796	0.426773	2.6981	0.621577	0.0601099	0.678905	-0.306884	-1.26302		-0.524555	1.60884	0.813927	-0.274516	1.8002	-0.791372	-0.382031	-1.09616	0.626911
1.84404	-0.381591	0.426975	2.70254	0.621711	0.0718801	0.670308	-0.310661	-1.26096		-0.495337	1.59959	0.823213	-0.279923	1.78332	-0.795544	-0.394982	-1.09412	0.612659
1.83837	-0.401311	0.427313	2.70768	0.62288	0.0797713	0.661354	-0.315768	-1.2595		-0.466913	1.5985	0.830918	-0.284097	1.76688	-0.797087	-0.405315	-1.09265	0.599374
1.83348	-0.418307	0.42676	2.71412	0.625555	0.0832882	0.650434	-0.32207	-1.25859		-0.443769	1.6032	0.833209	-0.285943	1.75131	-0.796341	-0.41171	-1.09176	0.586888
1.82732	-0.427472	0.424532	2.72188	0.629482	0.0836391	0.637241	-0.329073	-1.25777		-0.428757	1.61014	0.827496	-0.285239	1.73642	-0.794557	-0.414564	-1.0912	0.574438
1.8176	-0.426054	0.420065	2.73044	0.633725	0.0831724	0.622765	-0.336114	-1.25637		-0.422246	1.61583	0.813394	-0.282635	1.72153	-0.793388	-0.41573	-1.09065	0.560963
1.80264	-0.414663	0.413008	2.73888	0.637037	0.0844386	0.608696	-0.342624	-1.25384		-0.422031	1.61785	0.793058	-0.279327	1.70578	-0.794206	-0.417623	-1.08989	0.545572
1.78208	-0.397183	0.403326	2.7463	0.638413	0.0892464	0.596568	-0.348321	-1.24999		-0.423999	1.61538	0.770783	-0.276548	1.68862	-0.797556	-0.422125	-1.08887	0.527993
1.75711	-0.379629	0.391491	2.75213	0.637562	0.098031	0.587053	-0.353283	-1.24502		-0.423398	1.60922	0.751962	-0.27508	1.67006	-0.803019	-0.429826	-1.08779	0.508806
1.73025	-0.368313	0.378629	2.75637	0.635068	0.109746	0.579701	-0.357868	-1.23947		-0.416399	1.60131	0.741576	-0.27491	1.6508	-0.809527	-0.439854	-1.08697	0.48931
1.70463	-0.367785	0.366451	2.75962	0.632125	0.122332	0.573171	-0.362545	-1.23401		-0.401454	1.59398	0.742626	-0.275202	1.6319	-0.815932	-0.450331	-1.08674	0.471034
1.68293	-0.379181	0.356865	2.76288	0.629997	0.133638	0.565819	-0.367693	-1.22922		-0.379955	1.58906	0.754997	-0.274618	1.61431	-0.821559	-0.459173	-1.08729	0.455089
1.66647	-0.399574	0.351378	2.76714	0.629453	0.14242	0.556391	-0.373451	-1.22535		-0.355832	1.58724	0.775289	-0.271914	1.59848	-0.826461	-0.464946	-1.08859	0.441683
1.65475	-0.422728	0.350539	2.77303	0.630452	0.148989	0.54457	-0.379654	-1.22229		-0.334189	1.58784	0.797823	-0.266577	1.58415	-0.831331	-0.467449	-1.09039	0.430017
1.6458	-0.441137	0.353681	2.78045	0.632186	0.155112	0.531175	-0.385902	-1.21959		-0.319489	1.58918	0.816583	-0.259177	1.57054	-0.837137	-0.467853	-1.0923	0.418619
1.63714	-0.448635	0.359095	2.78867	0.633418	0.16318	0.5179	-0.391728	-1.21668		-0.314081	1.58934	0.827326	-0.251218	1.55678	-0.84467	-0.46831	-1.09389	0.405955
1.62691	-0.442546	0.364584	2.79658	0.632949	0.17502	0.506672	-0.396807	-1.21309		-0.317624	1.58695	0.829014	-0.244515	1.54234	-0.854192	-0.471129	-1.09489	0.391027
1.61463	-0.424459	0.368169	2.80326	0.630025	0.190958	0.49884	-0.401111	-1.20873		-0.327542	1.58161	0.823977	-0.240389	1.52727	-0.865281	-0.477807	-1.09527	0.373721
1.60119	-0.399371	0.368717	2.80833	0.624566	0.209646	0.494577	-0.404917	-1.20384		-0.340147	1.57382	0.816827	-0.239071	1.51218	-0.87696	-0.488331	-1.09526	0.354805
1.58819	-0.373679	0.366281	2.81213	0.617155	0.228709	0.492792	-0.408661	-1.1989		-0.351838	1.56437	0.812665	-0.239631	1.49796	-0.888051	-0.501084	-1.09521	0.335612
1.57703	-0.352931	0.36208	2.81551	0.60881	0.245874	0.491627	-0.412697	-1.19431		-0.359957	1.55379	0.815328	-0.240424	1.48544	-0.897668	-0.513478	-1.0954	0.317537
1.56823	-0.340233	0.3581	2.81942	0.600604	0.259991	0.489336	-0.417086	-1.19019		-0.363114	1.54204	0.826264	-0.239835	1.47509	-0.905625	-0.523048	-1.0959	0.301533
1.56113	-0.335707	0.356424	2.82444	0.593273	0.271495	0.485109	-0.421523	-1.18626		-0.361134	1.52868	0.844269	-0.23696	1.46684	-0.912558	-0.528502	-1.09643	0.287756
1.55423	-0.336971	0.35849	2.83056	0.586974	0.282162	0.479438	-0.425444	-1.182		-0.354758	1.51328	0.866004	-0.23196	1.46008	-0.919657	-0.530245	-1.09651	0.27551
1.54569	-0.340252	0.364531	2.83718	0.581313	0.294347	0.473867	-0.428256	-1.17686		-0.345279	1.49586	0.887038	-0.225977	1.45387	-0.928094	-0.530147	-1.09561	0.263523
1.53402	-0.341733	0.373443	2.84333	0.575659	0.310042	0.470286	-0.429579	-1.17053		-0.334158	1.4771	0.903105	-0.220684	1.44731	-0.938398	-0.530705	-1.09343	0.2505
1.5186	-0.338759	0.383159	2.84806	0.569584	0.330078	0.470114	-0.42938	-1.16305		-0.322734	1.45823	0.911231	-0.217648	1.43994	-0.950124	-0.534016	-1.08997	0.2357
1.49999	-0.330595	0.391398	2.85085	0.563194	0.353733	0.473729	-0.427964	-1.15484		-0.312115	1.44074	0.910373	-0.217701	1.43191	-0.961968	-0.540966	-1.08555	0.219295
1.47978	-0.318485	0.396485	2.85181	0.557171	0.378876	0.48036	-0.425825	-1.14654		-0.303259	1.42586	0.901385	-0.220551	1.42389	-0.972305	-0.550946	-1.08069	0.202302
1.46007	-0.304976	0.397898	2.85169	0.552497	0.402663	0.488407	-0.423436	-1.13876		-0.297098	1.41411	0.886338	-0.224803	1.41666	-0.979873	-0.562108	-1.0759	0.186112
1.44258	-0.292771	0.396354	2.85163	0.550009	0.422585	0.496058	-0.421057	-1.13184		-0.294476	1.40504	0.867583	-0.228423	1.4106	-0.984291	-0.572058	-1.07151	0.171839
1.42797	-0.283656	0.393455	2.85272	0.550022	0.437484	0.501962	-0.418631	-1.12568		-0.295761	1.39718	0.847041	-0.229536	1.40539	-0.98619	-0.578714	-1.06752	0.159818
1.41556	-0.278024	0.391115	2.85556	0.552185	0.448066	0.505737	-0.415816	-1.11973		-0.300301	1.38856	0.826058	-0.227205	1.39998	-0.986957	-0.581068	-1.06365	0.14949
1.40376	-0.275188	0.390995	2.86002	0.555624	0.45661	0.50812	-0.412132	-1.11321		-0.306108	1.37746	0.805795	-0.221845	1.39307	-0.988206	-0.579551	-1.0594	0.139699
1.39093	-0.274169	0.394125	2.86526	0.559267	0.465936	0.510664	-0.407193	-1.10543		-0.310163	1.36323	0.787714	-0.215045	1.38362	-0.991202	-0.575829	-1.05428	0.129247
1.37629	-0.274349	0.400754	2.87022	0.562214	0.478119	0.515044	-0.400903	-1.0961		-0.309412	1.34676	0.773703	-0.20887	1.37136	-0.996439	-0.572065	-1.04797	0.117432
1.36032	-0.275536	0.410432	2.874	0.564029	0.493552	0.522261	-0.393546	-1.08554		-0.302092	1.3302	0.765613	-0.204978	1.3569	-1.00349	-0.569948	-1.04048	0.104358
1.34452	-0.277437	0.422242	2.8763	0.564862	0.510823	0.53209	-0.385687	-1.07459		-0.288743	1.31614	0.764412	-0.203971	1.34157	-1.01119	-0.569931	-1.03215	0.0909025
1.3307	-0.278988	0.435138	2.87749	0.565369	0.527402	0.543085	-0.377945	-1.06426		-0.272404	1.30646	0.769452	-0.205263	1.32696	-1.01817	-0.571073	-1.02349	0.0783723
1.32019	-0.278108	0.448251	2.87834	0.56645	0.540778	0.553158	-0.370726	-1.05535		-0.25785	1.30155	0.778276	-0.20746	1.31444	-1.02342	-0.57159	-1.01494	0.0679773
1.31326	-0.272156	0.461065	2.87962	0.56886	0.549488	0.560464	-0.364057	-1.04814		-0.250161	1.30012	0.787154	-0.209032	1.30472	-1.02679	-0.569818	-1.0067	0.0603099
1.30906	-0.258908	0.473383	2.8818	0.572853	0.55365	0.56415	-0.357609	-1.04232		-0.253147	1.29971	0.79216	-0.208959	1.29768	-1.02913	-0.565111	-0.998649	0.0550321
1.30594	-0.237584	0.485126	2.8848	0.578018	0.554824	0.564606	-0.350885	-1.03717		-0.268117	1.2977	0.790424	-0.207123	1.29244	-1.03193	-0.558216	-0.990434	0.0509303
1.30203	-0.209464	0.496124	2.88807	0.583427	0.555347	0.563158	-0.343482	-1.03187		-0.293327	1.29216	0.781172	-0.204335	1.28772	-1.03664	-0.550991	-0.981644	0.046363
1.29584	-0.177884	0.506071	2.89083	0.588038	0.557387	0.56138	-0.335307	-1.02587		-0.324263	1.28252	0.766195	-0.202012	1.2823	-1.04402	-0.545654	-0.972017	0.0399517
1.28682	-0.147609	0.514708	2.89239	0.59118	0.562054	0.560408	-0.326642	-1.01904		-0.354725	1.26967	0.749554	-0.201626	1.27548	-1.05374	-0.543941	-0.961556	0.0312125
1.27553	-0.123737	0.522134	2.89247	0.592846	0.568896	0.560518	-0.31806	-1.01171		-0.378511	1.25564	0.736463	-0.204093	1.26733	-1.0645	-0.54653	-0.950528	0.0208127
1.26344	-0.110345	0.529018	2.89137	0.593662	0.576004	0.561105	-0.310226	-1.00448		-0.391247	1.24282	0.731591	-0.20934	1.25854	-1.07461	-0.552917	-0.93936	0.0102963
1.25222	-0.109198	0.536528	2.88991	0.594537	0.580788	0.561009	-0.303672	-0.997972		-0.391748	1.23313	0.737313	-0.21626	1.25002	-1.08261	-0.561733	-0.92848	0.00138609
1.24296	-0.118994	0.545954	2.88916	0.596196	0.581131	0.559023	-0.298614	-0.99256		-0.38236	1.22729	0.752607	-0.223127	1.24238	-1.08781	-0.571356	-0.91816	-0.00480526
1.2355	-0.135578	0.558162	2.88999	0.598818	0.576448	0.55443	-0.294872	-0.988186		-0.368065	1.22459	0.773156	-0.228308	1.23568	-1.09052	-0.580582	-0.908417	-0.00828126
1.2284	-0.153267	0.573174	2.89268	0.601942	0.56807	0.547353	-0.29194	-0.984372		-0.354685	1.22323	0.792732	-0.23095	1.22937	-1.09182	-0.589101	-0.899009	-0.0101597
1.21959	-0.166909	0.590035	2.89679	0.604629	0.558722	0.538796	-0.28917	-0.980413		-0.346891	1.22112	0.805352	-0.231292	1.22264	-1.09315	-0.597562	-0.889535	-0.0121953
1.20738	-0.173847	0.607045	2.90133	0.605809	0.551298	0.530286	-0.286034	-0.975682		-0.346836	1.21683	0.807332	-0.230419	1.21484	-1.09575	-0.607138	-0.879602	-0.0160684
1.1913	-0.174882	0.62226	2.90523	0.604671	0.547544	0.523243	-0.282344	-0.969923		-0.35384	1.21014	0.798412	-0.229625	1.20574	-1.10015	-0.618752	-0.869006	-0.0227475
1.1724	-0.17381	0.634094	2.9078	0.600971	0.547309	0.51833	-0.27834	-0.963367		-0.36507	1.20195	0.7816	-0.229704	1.19573	-1.10598	-0.632329	-0.857831	-0.0321607
1.15285	-0.175746	0.641837	2.90907	0.595175	0.548703	0.515107	-0.274586	-0.956621		-0.37677	1.1937	0.761956	-0.230552	1.1856	-1.11207	-0.646475	-0.846419	-0.0432667
1.13509	-0.185021	0.645956	2.90971	0.588376	0.54904	0.512203	-0.271723	-0.950372		-0.385496	1.18654	0.744885	-0.231242	1.1763	-1.11696	-0.658826	-0.835218	-0.0544737
1.12095	-0.203506	0.64804	2.91079	0.581966	0.546059	0.507938	-0.270198	-0.945058		-0.38899	1.18086	0.734582	-0.230486	1.16864	-1.11949	-0.666946	-0.824575	-0.0642515
1.11109	-0.229947	0.650377	2.91322	0.577167	0.538876	0.501097	-0.270084	-0.940672		-0.386554	1.17625	0.73305	-0.22723	1.163	-1.11938	-0.669339	-0.814592	-0.0717205
1.1049	-0.260376	0.655238	2.91748	0.574581	0.528295	0.491476	-0.271092	-0.936766		-0.37894	1.17187	0.739866	-0.221139	1.15915	-1.11736	-0.66609	-0.8051	-0.0769921
1.10083	-0.289353	0.664113	2.92332	0.573978	0.516454	0.479947	-0.272733	-0.932664		-0.367884	1.16692	0.752652	-0.212777	1.15635	-1.11483	-0.658817	-0.795757	-0.0811065
1.097	-0.311597	0.677198	2.92992	0.57444	0.505962	0.468042	-0.274568	-0.927737		-0.355423	1.16099	0.76806	-0.203473	1.1536	-1.1132	-0.650009	-0.786226	-0.0855645
1.09187	-0.323563	0.693359	2.93615	0.574797	0.498872	0.457294	-0.2764	-0.921649		-0.343251	1.15412	0.782977	-0.194882	1.1501	-1.11324	-0.642078	-0.776319	-0.0916441
1.08484	-0.324499	0.710619	2.94095	0.574158	0.495825	0.448636	-0.278358	-0.914461		-0.33234	1.14666	0.795506	-0.188404	1.1456	-1.11474	-0.636544	-0.766071	-0.0998175
1.07647	-0.316636	0.72693	2.94378	0.572264	0.495712	0.442091	-0.280837	-0.90658		-0.322978	1.13905	0.805365	-0.184613	1.14057	-1.11666	-0.633632	-0.755697	-0.109558
1.06821	-0.304335	0.7409	2.94482	0.569509	0.496042	0.436818	-0.284323	-0.89857		-0.315103	1.13152	0.813566	-0.182965	1.13594	-1.11764	-0.632368	-0.745491	-0.119639
1.06171	-0.292475	0.752184	2.94493	0.566648	0.493962	0.431494	-0.289189	-0.890895		-0.308645	1.12392	0.821575	-0.181934	1.13263	-1.11667	-0.631065	-0.735691	-0.128757
1.05794	-0.284697	0.761425	2.94526	0.564373	0.487553	0.424871	-0.29551	-0.883694		-0.303546	1.11568	0.830445	-0.179613	1.13107	-1.11345	-0.628028	-0.72637	-0.136174
1.05672	-0.282309	0.769862	2.94683	0.562961	0.476811	0.416331	-0.302993	-0.876667		-0.299406	1.10602	0.840384	-0.174507	1.13092	-1.1086	-0.622237	-0.717395	-0.142042
1.05672	-0.284287	0.778806	2.95001	0.562142	0.463795	0.40623	-0.311045	-0.869159		-0.295009	1.09449	0.850929	-0.166174	1.13115	-1.10339	-0.613786	-0.708467	-0.147299
1.05613	-0.28827	0.789182	2.95439	0.561202	0.451822	0.395852	-0.318976	-0.860408		-0.288165	1.08143	0.861497	-0.155353	1.13051	-1.09926	-0.603862	-0.699235	-0.153219
1.0535	-0.291909	0.801267	2.95897	0.559274	0.444052	0.386924	-0.326246	-0.849876		-0.276158	1.06832	0.871882	-0.143536	1.12801	-1.09729	-0.594221	-0.689458	-0.160853
1.04836	-0.293837	0.814651	2.96262	0.555686	0.442146	0.380865	-0.332669	-0.837502		-0.256734	1.05747	0.88236	-0.132193	1.12331	-1.0978	-0.58633	-0.679128	-0.170593
1.04128	-0.293871	0.82843	2.96457	0.550262	0.44562	0.378108	-0.338455	-0.823753		-0.229199	1.05119	0.893389	-0.122085	1.11685	-1.10016	-0.580567	-0.668505	-0.182013
1.03342	-0.292552	0.841551	2.96473	0.543463	0.452153	0.377831	-0.344073	-0.80943		-0.195103	1.0508	0.905149	-0.112968	1.10974	-1.10312	-0.57589	-0.658023	-0.194022
1.02596	-0.290507	0.853214	2.96368	0.536286	0.458635	0.378279	-0.350006	-0.795319		-0.15818	1.05586	0.917251	-0.103808	1.10334	-1.10527	-0.570205	-0.648113	-0.205246
1.01958	-0.288045	0.863154	2.96238	0.529919	0.462429	0.377528	-0.356503	-0.781849		-0.123505	1.06414	0.928776	-0.0933376	1.09881	-1.10572	-0.561276	-0.63902	-0.214535
1.0143	-0.285147	0.871658	2.96178	0.525276	0.462345	0.374329	-0.363471	-0.768912		-0.0961693	1.07223	0.938616	-0.080674	1.09673	-1.1045	-0.54775	-0.630709	-0.221392
1.00956	-0.281721	0.87932	2.96243	0.522614	0.458998	0.368616	-0.370527	-0.7559		-0.0798343	1.07663	0.945936	-0.0657539	1.0968	-1.10253	-0.529815	-0.622901	-0.226178
1.00451	-0.277906	0.886647	2.96433	0.521447	0.454514	0.361475	-0.377182	-0.741941		-0.0755808	1.07486	0.950617	-0.0494363	1.09798	-1.10111	-0.509193	-0.615218	-0.229948
0.998276	-0.274279	0.893762	2.96691	0.520801	0.451717	0.354612	-0.383061	-0.726217		-0.0814018	1.06613	0.953536	-0.033258	1.09894	-1.10133	-0.488527	-0.607364	-0.23398
0.990418	-0.271901	0.900381	2.96929	0.519715	0.4531	0.349612	-0.38805	-0.708238		-0.0925867	1.05152	0.956574	-0.0189121	1.09861	-1.10356	-0.470464	-0.599259	-0.239182
0.981145	-0.272131	0.906057	2.9706	0.51771	0.45989	0.347302	-0.39234	-0.687997		-0.103024	1.0336	0.962213	-0.00760752	1.09671	-1.10732	-0.456801	-0.591081	-0.245669
0.971389	-0.276162	0.910547	2.97041	0.515007	0.471602	0.347455	-0.396334	-0.665945		-0.107108	1.01561	0.972748	0.000459294	1.09386	-1.1116	-0.447978	-0.583208	-0.252721
0.962496	-0.284308	0.914035	2.96888	0.512394	0.486272	0.348926	-0.40048	-0.642799		-0.101595	1.00042	0.989279	0.00627667	1.09127	-1.11539	-0.443068	-0.576085	-0.259169
0.955617	-0.295322	0.9171	2.96674	0.510832	0.501355	0.35014	-0.405086	-0.619244		-0.0866867	0.989596	1.01097	0.0116963	1.09019	-1.11816	-0.440226	-0.570074	-0.263975
0.951061	-0.306198	0.920441	2.96497	0.511009	0.514891	0.349776	-0.41017	-0.595648		-0.0658282	0.982821	1.03502	0.0187007	1.09127	-1.1201	-0.437463	-0.565316	-0.266744
0.94798	-0.312809	0.924529	2.96431	0.513033	0.526394	0.347396	-0.415419	-0.571895		-0.0443175	0.97799	1.05747	0.0285695	1.0943	-1.12202	-0.433458	-0.561675	-0.267893
0.9446	-0.311332	0.929368	2.96494	0.516359	0.536996	0.343748	-0.420284	-0.547452		-0.0273117	0.972	1.07476	0.0413436	1.09834	-1.12506	-0.428105	-0.558776	-0.268451
0.938944	-0.299893	0.934461	2.96638	0.51997	0.548756	0.340555	-0.424189	-0.521632		-0.0180704	0.961901	1.08507	0.0558503	1.10211	-1.13013	-0.422503	-0.556147	-0.269604
0.929661	-0.279637	0.938979	2.96772	0.52271	0.563508	0.339815	-0.426777	-0.493956		-0.0170726	0.945954	1.08913	0.0702672	1.10456	-1.13752	-0.418377	-0.55341	-0.272214
0.916574	-0.254618	0.942066	2.96807	0.523693	0.58184	0.342873	-0.428071	-0.464434		-0.0221823	0.924145	1.08996	0.0829251	1.10525	-1.1466	-0.417158	-0.550433	-0.276495
0.900685	-0.230505	0.943197	2.96693	0.522641	0.602706	0.349702	-0.428483	-0.433628		-0.0296065	0.898012	1.09169	0.0929598	1.10447	-1.1559	-0.419202	-0.547383	-0.281952
0.883695	-0.212648	0.94247	2.96441	0.520013	0.623822	0.35875	-0.428637	-0.40246		-0.0351803	0.869981	1.09809	0.100539	1.10312	-1.1635	-0.423539	-0.544631	-0.287593
0.867294	-0.20431	0.940735	2.9611	0.516852	0.642599	0.367472	-0.429106	-0.371881		-0.0355536	0.842585	1.11128	0.106638	1.10232	-1.16773	-0.428312	-0.542564	-0.292329
0.852517	-0.205687	0.939417	2.95782	0.514348	0.65718	0.37329	-0.430177	-0.342534		-0.0289952	0.817871	1.13104	0.112523	1.10295	-1.16781	-0.431644	-0.541393	-0.295454
0.83938	-0.213963	0.940049	2.95525	0.513307	0.667145	0.374558	-0.431761	-0.314584		-0.015673	0.797128	1.15489	0.119208	1.10521	-1.16416	-0.432494	-0.541052	-0.297008
0.826871	-0.224291	0.943632	2.95367	0.513766	0.673658	0.371092	-0.433461	-0.287738		0.00261875	0.78085	1.17887	0.127056	1.10851	-1.15824	-0.431086	-0.541232	-0.297854
0.813327	-0.231355	0.950098	2.95283	0.514969	0.679011	0.364089	-0.434778	-0.261441		0.0231811	0.768825	1.19882	0.135663	1.11158	-1.15192	-0.428748	-0.541518	-0.299377
0.797093	-0.231106	0.958156	2.95211	0.515731	0.685722	0.355536	-0.435328	-0.235138		0.0433086	0.760275	1.21182	0.144037	1.113	-1.14672	-0.427296	-0.541564	-0.302901
0.777299	-0.222186	0.965647	2.95073	0.515018	0.6955	0.347382	-0.434999	-0.208503		0.0609936	0.754055	1.21731	0.15103	1.11181	-1.14325	-0.428268	-0.541234	-0.309055
0.754423	-0.206554	0.970292	2.94818	0.512434	0.708439	0.340812	-0.433997	-0.181555		0.0751448	0.748869	1.21735	0.155879	1.10793	-1.14112	-0.432314	-0.540645	-0.317424
0.730347	-0.189002	0.970499	2.94443	0.508404	0.722851	0.335851	-0.432759	-0.15463		0.0853018	0.743463	1.21594	0.158642	1.10218	-1.13924	-0.438917	-0.540111	-0.326659
0.707768	-0.175618	0.965906	2.94003	0.503972	0.735875	0.331437	-0.431782	-0.128207		0.0911427	0.736711	1.21755	0.160275	1.0959	-1.13639	-0.446554	-0.540008	-0.335019
0.689159	-0.171733	0.957446	2.93597	0.500353	0.744675	0.325922	-0.431422	-0.10267		0.0922116	0.727646	1.22556	0.162269	1.09039	-1.13175	-0.453212	-0.540604	-0.341091
0.675759	-0.18018	0.946965	2.93314	0.498458	0.747712	0.317847	-0.431739	-0.0781001		0.0881151	0.715549	1.24115	0.165957	1.08632	-1.12526	-0.457141	-0.541917	-0.344352
0.667101	-0.200563	0.936589	2.93201	0.49859	0.745462	0.306683	-0.432467	-0.0542057		0.0790724	0.70018	1.26326	0.171829	1.08356	-1.11767	-0.457557	-0.54366	-0.345345
0.661299	-0.22975	0.928061	2.93227	0.500386	0.740196	0.293209	-0.433118	-0.0304533		0.0664024	0.682125	1.28926	0.17922	1.08132	-1.1102	-0.454995	-0.545314	-0.34543
0.655937	-0.263203	0.922275	2.93296	0.502999	0.73494	0.279304	-0.43321	-0.00633948		0.0525317	0.66302	1.31606	0.186534	1.07858	-1.1041	-0.451095	-0.546311	-0.346256
0.64908	-0.29645	0.919092	2.93285	0.505432	0.732135	0.267194	-0.432493	0.0183223		0.0403855	0.645378	1.34106	0.191913	1.07455	-1.10011	-0.447846	-0.546268	-0.349158
0.639941	-0.326087	0.917505	2.93093	0.506926	0.732657	0.258479	-0.43108	0.0432567		0.0324016	0.631932	1.36263	0.194002	1.06905	-1.09811	-0.446615	-0.545143	-0.354702
0.628953	-0.35013	0.916073	2.9268	0.507246	0.735624	0.253412	-0.429394	0.0678078		0.0296182	0.624677	1.38007	0.192467	1.06258	-1.09713	-0.447443	-0.543263	-0.36251
0.617331	-0.367879	0.913512	2.92078	0.506759	0.738994	0.250788	-0.427958	0.0912136		0.0312332	0.624016	1.39333	0.188053	1.05625	-1.09574	-0.448969	-0.541169	-0.371419
0.606392	-0.37961	0.90919	2.91373	0.506243	0.740614	0.24848	-0.427138	0.112938		0.0347969	0.628419	1.40264	0.182232	1.05135	-1.09271	-0.449053	-0.539384	-0.379933
0.596917	-0.386307	0.903332	2.90666	0.506488	0.739229	0.244366	-0.426955	0.132903		0.0369542	0.634755	1.40821	0.176608	1.04887	-1.08759	-0.445786	-0.538188	-0.386819
0.588785	-0.389446	0.896839	2.90033	0.507872	0.735076	0.23718	-0.427063	0.151526		0.0345113	0.639185	1.41003	0.17233	1.04908	-1.08094	-0.438401	-0.537515	-0.391606
0.580946	-0.390811	0.890799	2.89493	0.51014	0.729861	0.226939	-0.426886	0.169557		0.0255424	0.638277	1.40801	0.169699	1.05134	-1.07406	-0.427695	-0.537004	-0.394765
0.57179	-0.392325	0.885981	2.89003	0.512502	0.726135	0.214827	-0.425858	0.187795		0.0102173	0.63001	1.40227	0.168093	1.05433	-1.06834	-0.415802	-0.536174	-0.397463
0.559782	-0.395907	0.882544	2.88468	0.514028	0.726268	0.202655	-0.423639	0.206804		-0.00897317	0.614409	1.39355	0.166248	1.05662	-1.06461	-0.40547	-0.534623	-0.400986
0.544174	-0.403286	0.880106	2.87783	0.514114	0.731363	0.192153	-0.420241	0.226717		-0.0278145	0.593654	1.38344	0.16283	1.05728	-1.06274	-0.399115	-0.532186	-0.406123
0.525452	-0.415667	0.878056	2.86873	0.512798	0.740572	0.184357	-0.416021	0.247193		-0.0417229	0.571581	1.37405	0.157101	1.05628	-1.06175	-0.398012	-0.528981	-0.412821
0.505253	-0.433164	0.875892	2.85735	0.510762	0.751165	0.17927	-0.411541	0.267551		-0.0474174	0.552648	1.3672	0.14938	1.05447	-1.06025	-0.401859	-0.525346	-0.420278
0.485726	-0.45419	0.873384	2.84439	0.509034	0.759457	0.175921	-0.407343	0.287037		-0.0442234	0.540565	1.36345	0.141037	1.05312	-1.05708	-0.408908	-0.521699	-0.427411
0.468594	-0.475218	0.870491	2.83111	0.508556	0.76225	0.172786	-0.40372	0.305136		-0.0344037	0.537032	1.36143	0.133979	1.05324	-1.05182	-0.416629	-0.51835	-0.433436
0.454414	-0.491347	0.867136	2.81881	0.509794	0.758166	0.168463	-0.400561	0.321805		-0.0223433	0.541066	1.35815	0.12982	1.05515	-1.04501	-0.422713	-0.515369	-0.438277
0.442411	-0.497762	0.862992	2.80833	0.512541	0.748212	0.162321	-0.39736	0.337504		-0.0129604	0.549255	1.35011	0.12914	1.05823	-1.03799	-0.426041	-0.512528	-0.442617
0.430967	-0.491623	0.857422	2.79978	0.515965	0.7353	0.154824	-0.393396	0.353		-0.0100583	0.556863	1.33484	0.131218	1.06126	-1.03241	-0.427159	-0.509394	-0.447613
0.418491	-0.473574	0.849592	2.79257	0.518887	0.722968	0.147333	-0.388025	0.369019		-0.0152825	0.559362	1.31218	0.134329	1.06283	-1.02963	-0.428035	-0.505501	-0.454407
0.404188	-0.448083	0.838755	2.78575	0.520208	0.713929	0.141447	-0.380965	0.385912		-0.0279844	0.553771	1.28457	0.136466	1.06187	-1.03013	-0.43115	-0.500554	-0.463641
0.388393	-0.422375	0.824597	2.77854	0.519349	0.709118	0.138194	-0.372427	0.403494		-0.0458594	0.539348	1.2564	0.13609	1.05807	-1.03325	-0.438376	-0.494554	-0.475163
0.372353	-0.404308	0.807552	2.77058	0.516534	0.707599	0.137461	-0.363043	0.421138		-0.0659771	0.517485	1.23253	0.132594	1.05195	-1.03737	-0.450166	-0.487776	-0.488014
0.357628	-0.399993	0.788917	2.76208	0.512763	0.707258	0.137979	-0.353608	0.438067		-0.0858006	0.49102	1.21664	0.126325	1.0447	-1.04057	-0.465459	-0.480622	-0.500733
0.345399	-0.411962	0.770673	2.75364	0.509444	0.705893	0.137824	-0.344758	0.453705		-0.103914	0.463297	1.20997	0.118236	1.03777	-1.04138	-0.482291	-0.473418	-0.511879
0.335913	-0.438426	0.754955	2.74596	0.507797	0.702246	0.1352	-0.336729	0.46793		-0.120292	0.43728	1.21081	0.109359	1.03225	-1.03938	-0.498762	-0.46625	-0.520585
0.328257	-0.473773	0.743332	2.7395	0.508309	0.696596	0.129125	-0.329281	0.481126		-0.136063	0.414921	1.21494	0.100317	1.02845	-1.03539	-0.51387	-0.458927	-0.526922
0.32053	-0.510166	0.736164	2.7343	0.510492	0.690747	0.119751	-0.3218	0.494044		-0.152823	0.396855	1.21705	0.0910225	1.02574	-1.03099	-0.527865	-0.451062	-0.531865
0.310427	-0.539816	0.732364	2.72988	0.513093	0.687398	0.108233	-0.313543	0.507529		-0.171751	0.382479	1.21256	0.0806833	1.02282	-1.02787	-0.542012	-0.442239	-0.536881
0.296076	-0.557326	0.729723	2.72542	0.514633	0.689079	0.0962602	-0.303894	0.522227		-0.192933	0.370358	1.19936	0.068127	1.0183	-1.02708	-0.557944	-0.432178	-0.543286
0.276843	-0.561341	0.725697	2.72007	0.51403	0.697035	0.0854146	-0.292582	0.538355		-0.215243	0.358832	1.17873	0.0523635	1.01137	-1.0287	-0.576877	-0.420853	-0.551705
0.253692	-0.554864	0.71835	2.71332	0.511004	0.710505	0.0766006	-0.279756	0.555647		-0.236902	0.346558	1.15496	0.0331633	1.00215	-1.03191	-0.598979	-0.408506	-0.561857
0.228874	-0.544034	0.707056	2.70525	0.506114	0.726799	0.0697227	-0.265913	0.573473		-0.256398	0.332788	1.13384	0.0113703	0.991602	-1.03541	-0.623121	-0.395571	-0.572783
0.204994	-0.535801	0.6927	2.69652	0.500462	0.742215	0.0637491	-0.251692	0.591128		-0.273265	0.317292	1.12044	-0.0112554	0.98113	-1.03796	-0.647133	-0.382511	-0.583337
0.183917	-0.535452	0.677336	2.68811	0.49523	0.753448	0.0571728	-0.23761	0.608173		-0.288246	0.300116	1.11738	-0.0326489	0.971933	-1.03886	-0.66852	-0.369641	-0.592705
0.166034	-0.545002	0.663485	2.68081	0.491238	0.758843	0.0487097	-0.223859	0.624673		-0.302785	0.281426	1.12401	-0.0512377	0.96457	-1.03813	-0.685407	-0.356995	-0.600712
0.150286	-0.563021	0.653311	2.67489	0.488691	0.758892	0.037929	-0.210245	0.641219		-0.318188	0.261613	1.13691	-0.0665392	0.958814	-1.03646	-0.697311	-0.344317	-0.607813
0.134888	-0.585725	0.647953	2.66987	0.487149	0.755763	0.0254962	-0.196324	0.65869		-0.334963	0.241568	1.15125	-0.0792627	0.953831	-1.0349	-0.705369	-0.33118	-0.61483
0.118332	-0.608652	0.647185	2.66479	0.485746	0.752127	0.0128741	-0.181651	0.677872		-0.352704	0.222859	1.16234	-0.0908857	0.948559	-1.03434	-0.711874	-0.317206	-0.622554
0.100174	-0.62812	0.649489	2.65859	0.483569	0.749886	0.00161265	-0.166038	0.699109		-0.370507	0.20755	1.1669	-0.102931	0.94214	-1.03513	-0.719303	-0.302277	-0.631387
0.0812526	-0.642021	0.65256	2.65058	0.480089	0.749377	-0.00740849	-0.149667	0.722148		-0.387636	0.197586	1.16364	-0.116289	0.934263	-1.03676	-0.729311	-0.286634	-0.641113
0.0633296	-0.649911	0.654083	2.64074	0.475451	0.749329	-0.0143917	-0.133026	0.746242		-0.404079	0.194005	1.15321	-0.130866	0.925303	-1.03809	-0.742183	-0.270811	-0.650918
0.0483782	-0.652671	0.65253	2.62977	0.470458	0.747509	-0.0204848	-0.116689	0.770457		-0.420739	0.196321	1.13777	-0.145645	0.916194	-1.0378	-0.756984	-0.255431	-0.659655
0.0378168	-0.651988	0.647655	2.61882	0.466242	0.741719	-0.027194	-0.101071	0.794013		-0.439205	0.202406	1.12015	-0.1591	0.908057	-1.03495	-0.772256	-0.240966	-0.666291
0.0319382	-0.649826	0.640495	2.60918	0.463723	0.730767	-0.035662	-0.086265	0.816539		-0.461188	0.208921	1.10306	-0.16979	0.90172	-1.0295	-0.786876	-0.227557	-0.670373
0.0296982	-0.647974	0.632862	2.60183	0.463154	0.715042	-0.0461516	-0.0720306	0.838128		-0.487765	0.212202	1.08844	-0.176935	0.897331	-1.02226	-0.800643	-0.214978	-0.672265
0.0289531	-0.647764	0.626578	2.59714	0.463965	0.696506	-0.0579338	-0.057924	0.859224		-0.518656	0.2093	1.07721	-0.180798	0.894292	-1.01456	-0.814352	-0.202738	-0.673028
0.0271291	-0.650008	0.622805	2.59484	0.465019	0.678047	-0.0695752	-0.0434968	0.880372		-0.551834	0.198915	1.0695	-0.182697	0.891554	-1.00771	-0.829393	-0.190268	-0.673954
0.0221412	-0.655106	0.621742	2.59413	0.465132	0.662407	-0.079477	-0.0284871	0.901952		-0.583764	0.181931	1.06501	-0.184588	0.888158	-1.00242	-0.847094	-0.177127	-0.675975
0.013209	-0.663119	0.62274	2.59405	0.463604	0.651102	-0.0864624	-0.0129288	0.923984		-0.610357	0.161342	1.06336	-0.188339	0.883723	-0.998631	-0.868061	-0.163152	-0.679235
0.00117285	-0.673577	0.62469	2.59389	0.460509	0.643848	-0.0902213	0.00285915	0.94608		-0.628401	0.141477	1.06401	-0.194972	0.878641	-0.995588	-0.891772	-0.148492	-0.683055
-0.0119	-0.685034	0.626441	2.59348	0.456626	0.638825	-0.0914581	0.0184074	0.967581		-0.636862	0.126677	1.06595	-0.204236	0.87387	-0.992246	-0.916565	-0.133536	-0.686272
-0.0236774	-0.694669	0.627089	2.59315	0.453101	0.633692	-0.091664	0.0333107	0.987826		-0.637436	0.119856	1.06743	-0.214752	0.870456	-0.987717	-0.940086	-0.11874	-0.687774
-0.0326361	-0.698424	0.626075	2.59346	0.450969	0.626882	-0.0925569	0.0474379	1.00645		-0.634017	0.121478	1.06609	-0.224676	0.869044	-0.981665	-0.960064	-0.10443	-0.686962
-0.0387158	-0.691949	0.623155	2.5948	0.450757	0.618483	-0.0953891	0.0610375	1.02354		-0.631282	0.129422	1.0597	-0.232561	0.869597	-0.974482	-0.97515	-0.0906591	-0.683959
-0.0432614	-0.672167	0.618303	2.59708	0.452275	0.610251	-0.100427	0.0746727	1.03961		-0.633009	0.13981	1.0471	-0.237996	0.871434	-0.967181	-0.98545	-0.0771946	-0.679509
-0.0483418	-0.638805	0.611625	2.59963	0.454661	0.604746	-0.106874	0.0889974	1.05533		-0.640834	0.148438	1.02896	-0.241738	0.873531	-0.960997	-0.992462	-0.0636449	-0.674657
-0.055831	-0.595145	0.603307	2.60152	0.456681	0.604061	-0.113292	0.104467	1.0712		-0.653884	0.152214	1.0078	-0.24532	0.874939	-0.956827	-0.998402	-0.0496691	-0.670337
-0.0666818	-0.547528	0.593638	2.60188	0.457182	0.608771	-0.118332	0.121123	1.08733		-0.669314	0.150044	0.987369	-0.250371	0.875147	-0.954751	-1.00522	-0.0351647	-0.667018
-0.0806442	-0.503762	0.583119	2.60029	0.455537	0.617594	-0.121399	0.138557	1.10335		-0.683432	0.142913	0.971479	-0.257984	0.874269	-0.953877	-1.01375	-0.0203387	-0.664522
-0.096443	-0.470975	0.572579	2.59697	0.451887	0.627837	-0.122906	0.15607	1.11862		-0.692995	0.133296	0.962811	-0.268351	0.872974	-0.952636	-1.02347	-0.00562674	-0.662087
-0.112271	-0.453657	0.563191	2.59262	0.447066	0.636397	-0.124041	0.172957	1.13251		-0.696303	0.124212	0.96203	-0.280771	0.872179	-0.949432	-1.03282	0.00849553	-0.65871
-0.126408	-0.452445	0.556256	2.5882	0.442209	0.640885	-0.126163	0.188773	1.14463		-0.693792	0.118292	0.967456	-0.293963	0.872585	-0.943346	-1.04005	0.021714	-0.653638
-0.137783	-0.463967	0.552747	2.58461	0.438249	0.640489	-0.130166	0.20348	1.15504		-0.68794	0.117102	0.975379	-0.306559	0.874275	-0.934542	-1.04401	0.0339983	-0.646822
-0.146298	-0.481782	0.552779	2.58232	0.435525	0.63628	-0.136059	0.217429	1.16412		-0.682462	0.12083	0.981039	-0.31762	0.87656	-0.924186	-1.04465	0.0455978	-0.639088
-0.152771	-0.498221	0.555288	2.58132	0.433715	0.63084	-0.142927	0.231181	1.17247		-0.681018	0.128396	0.980083	-0.326984	0.878204	-0.913925	-1.04302	0.0569248	-0.631902
-0.158462	-0.506671	0.558152	2.58113	0.432078	0.627289	-0.149254	0.245268	1.18063		-0.685915	0.137918	0.970129	-0.3353	0.877941	-0.905203	-1.04086	0.0683795	-0.626809
-0.164369	-0.503595	0.558794	2.58109	0.429864	0.628006	-0.153473	0.259963	1.18885		-0.697363	0.14738	0.951837	-0.34369	0.875046	-0.898717	-1.03986	0.0801834	-0.624804
-0.170635	-0.489555	0.555049	2.58069	0.426673	0.63356	-0.154582	0.275157	1.19701		-0.713607	0.155254	0.928949	-0.35316	0.869664	-0.894232	-1.04105	0.0922802	-0.625938
-0.176426	-0.468763	0.545952	2.57996	0.422598	0.642337	-0.152591	0.290373	1.20463		-0.731835	0.160814	0.907122	-0.364037	0.862734	-0.890771	-1.04426	0.104338	-0.629331
-0.180385	-0.447302	0.532132	2.57948	0.418146	0.651118	-0.148619	0.304934	1.21103		-0.749353	0.164053	0.891973	-0.375747	0.85553	-0.887064	-1.04815	0.115859	-0.633581
-0.181435	-0.430758	0.515665	2.58024	0.413998	0.656385	-0.144532	0.318219	1.21569		-0.764419	0.165358	0.887109	-0.387076	0.849085	-0.882063	-1.05067	0.126365	-0.637337
-0.179482	-0.42227	0.499478	2.58315	0.410746	0.655766	-0.1422	0.329909	1.21845		-0.776413	0.165198	0.892975	-0.396811	0.843761	-0.875351	-1.04985	0.135584	-0.639801
-0.175602	-0.42175	0.486507	2.58869	0.40868	0.64892	-0.14267	0.340109	1.21964		-0.785434	0.164072	0.906895	-0.404422	0.839151	-0.867297	-1.04471	0.143565	-0.640977
-0.171629	-0.426407	0.478868	2.59655	0.407697	0.63749	-0.14565	0.34929	1.21993		-0.791738	0.162705	0.924152	-0.410421	0.834313	-0.8589	-1.03572	0.150651	-0.641598
-0.169371	-0.432112	0.477255	2.60579	0.407359	0.624218	-0.149579	0.358063	1.22005		-0.795384	0.162264	0.939548	-0.41622	0.828213	-0.851346	-1.02459	0.157319	-0.642808
-0.169875	-0.434892	0.480739	2.61517	0.4071	0.61171	-0.152304	0.366905	1.22049		-0.796257	0.164318	0.948839	-0.423571	0.820178	-0.845456	-1.01345	0.163956	-0.645708
-0.173068	-0.432007	0.487051	2.62361	0.406518	0.601435	-0.152023	0.375956	1.22123		-0.79432	0.170444	0.949676	-0.433867	0.810229	-0.841261	-1.00383	0.170687	-0.65091
-0.177869	-0.422427	0.493284	2.63054	0.405636	0.593301	-0.148052	0.384987	1.22183		-0.789883	0.181598	0.941903	-0.447597	0.799151	-0.837938	-0.995922	0.177326	-0.658272
-0.182644	-0.406776	0.4968	2.63607	0.404963	0.58588	-0.141055	0.393535	1.22159		-0.78372	0.197588	0.927286	-0.464156	0.788303	-0.834171	-0.98854	0.18348	-0.666922
-0.185811	-0.386942	0.496028	2.64085	0.405286	0.577093	-0.13268	0.40114	1.21989		-0.776991	0.216889	0.908795	-0.482038	0.779167	-0.828795	-0.979699	0.188741	-0.675605
-0.186382	-0.365473	0.490835	2.64579	0.407265	0.565067	-0.12482	0.407548	1.21647		-0.770978	0.236912	0.889663	-0.499345	0.772796	-0.821393	-0.967538	0.192873	-0.683224
-0.184315	-0.34493	0.482352	2.65169	0.411023	0.548895	-0.118865	0.412823	1.21153		-0.766665	0.254621	0.872507	-0.51443	0.769372	-0.812556	-0.951131	0.195907	-0.689328
-0.180522	-0.327375	0.472368	2.6589	0.415969	0.52905	-0.115233	0.417309	1.20573		-0.764231	0.267322	0.85883	-0.526484	0.768087	-0.803674	-0.93087	0.198122	-0.694296
-0.176491	-0.314186	0.462614	2.66717	0.420966	0.507264	-0.113325	0.421485	1.2		-0.762656	0.273425	0.84907	-0.535832	0.767448	-0.796376	-0.908326	0.199919	-0.699105
-0.173605	-0.306246	0.454229	2.67575	0.424768	0.485865	-0.111871	0.425753	1.19525		-0.759734	0.273011	0.843063	-0.543776	0.765888	-0.791893	-0.885697	0.201655	-0.704799
-0.172415	-0.304275	0.447587	2.68364	0.426519	0.46679	-0.109507	0.430253	1.19205		-0.752699	0.267992	0.840546	-0.552013	0.7624	-0.790623	-0.865054	0.203494	-0.711924
-0.172266	-0.308946	0.442436	2.69004	0.426075	0.450715	-0.1054	0.434766	1.1905		-0.739373	0.261717	0.841316	-0.561832	0.756905	-0.792046	-0.847612	0.205332	-0.720235
-0.171511	-0.320567	0.43817	2.69466	0.424034	0.436764	-0.0996474	0.438754	1.19016		-0.719374	0.258013	0.844916	-0.573487	0.750177	-0.79499	-0.833282	0.206827	-0.728791
-0.168286	-0.338448	0.434087	2.69791	0.421489	0.422983	-0.0932833	0.441546	1.19031		-0.69475	0.259916	0.850115	-0.586053	0.743406	-0.798102	-0.820691	0.207539	-0.736391
-0.161453	-0.360441	0.429557	2.70063	0.41963	0.407375	-0.087817	0.442603	1.19027		-0.669594	0.268572	0.854644	-0.597886	0.737632	-0.800363	-0.807722	0.207127	-0.742099
-0.151232	-0.383129	0.424092	2.70373	0.419341	0.388946	-0.0844685	0.441745	1.18971		-0.648689	0.282784	0.855532	-0.607436	0.733306	-0.801461	-0.792419	0.205521	-0.745655
-0.139196	-0.40279	0.417378	2.7078	0.42092	0.368216	-0.0834494	0.439236	1.18878		-0.635737	0.299441	0.850014	-0.614019	0.730158	-0.801876	-0.773889	0.202987	-0.747591
-0.127654	-0.416771	0.409277	2.7128	0.423995	0.346946	-0.0836717	0.435669	1.18801		-0.631949	0.314649	0.836604	-0.618166	0.727361	-0.802619	-0.752751	0.200038	-0.749054
-0.118769	-0.424599	0.39982	2.71816	0.42769	0.327249	-0.0830791	0.431709	1.188		-0.635529	0.325089	0.815834	-0.621418	0.723919	-0.804699	-0.730908	0.197218	-0.751396
-0.113819	-0.428265	0.389225	2.72304	0.430996	0.31057	-0.0794814	0.427807	1.18909		-0.642227	0.329036	0.790288	-0.62569	0.719118	-0.808525	-0.710719	0.194866	-0.755678
-0.112873	-0.431538	0.37797	2.72663	0.433235	0.296993	-0.0714979	0.424031	1.19113		-0.646675	0.326741	0.763917	-0.632508	0.712893	-0.813551	-0.69398	0.192966	-0.762257
-0.114916	-0.438608	0.366885	2.72849	0.434417	0.285155	-0.0591582	0.420087	1.19355		-0.644028	0.32013	0.740851	-0.64243	0.705961	-0.818352	-0.681198	0.191163	-0.770619
-0.118313	-0.452584	0.357199	2.72861	0.435309	0.272754	-0.0438942	0.415505	1.19551		-0.631442	0.312061	0.724064	-0.654836	0.699653	-0.821167	-0.671471	0.188928	-0.779554
-0.121416	-0.474346	0.350384	2.72743	0.437139	0.257432	-0.0279596	0.409892	1.19623		-0.608949	0.305425	0.714291	-0.668151	0.695441	-0.82065	-0.662973	0.185791	-0.78763
-0.12317	-0.502067	0.34777	2.72562	0.441049	0.237722	-0.0135714	0.403143	1.19526		-0.579485	0.302344	0.709555	-0.680407	0.694359	-0.816486	-0.653767	0.181534	-0.793792
-0.123513	-0.531573	0.349993	2.72382	0.447561	0.213739	-0.00214004	0.395507	1.19264		-0.547971	0.303654	0.705588	-0.689994	0.696558	-0.809566	-0.642583	0.176278	-0.797794
-0.123402	-0.557513	0.356549	2.72238	0.45631	0.187317	0.00613679	0.387507	1.18888		-0.519677	0.308791	0.697147	-0.696304	0.701233	-0.80166	-0.629285	0.170427	-0.800261
-0.124378	-0.575091	0.365696	2.72122	0.46616	0.161472	0.0122136	0.379755	1.18479		-0.498422	0.316138	0.679898	-0.700015	0.706996	-0.794753	-0.614875	0.164513	-0.802327
-0.127778	-0.581834	0.374826	2.71985	0.475645	0.139306	0.01773	0.372722	1.18121		-0.485303	0.323701	0.652153	-0.702831	0.7125	-0.790338	-0.601088	0.159001	-0.805049
-0.133954	-0.578682	0.381211	2.71765	0.483506	0.122768	0.0243122	0.366569	1.17875		-0.478506	0.329865	0.615706	-0.706748	0.717012	-0.788953	-0.589687	0.154121	-0.808866
-0.141924	-0.569839	0.382844	2.71419	0.489099	0.111843	0.0328874	0.361096	1.17752		-0.47426	0.333885	0.575329	-0.713153	0.720649	-0.790086	-0.581707	0.149784	-0.81339
-0.14969	-0.5613	0.379044	2.70952	0.492547	0.104589	0.0432737	0.355842	1.17721		-0.468468	0.335921	0.537071	-0.722195	0.724173	-0.792446	-0.576946	0.145628	-0.817569
-0.155127	-0.558639	0.370646	2.70415	0.494603	0.0980636	0.0542371	0.350309	1.17722		-0.458275	0.336659	0.506096	-0.732734	0.72848	-0.794478	-0.573951	0.141177	-0.820153
-0.156971	-0.564986	0.359723	2.69884	0.496312	0.0896816	0.0640306	0.34421	1.17698		-0.44293	0.336832	0.484971	-0.742899	0.734067	-0.794946	-0.570568	0.136052	-0.820216
-0.155426	-0.580072	0.348966	2.69421	0.498602	0.0783579	0.0712009	0.337631	1.17623		-0.423742	0.336937	0.473033	-0.750943	0.740709	-0.793365	-0.564862	0.130157	-0.817549
-0.152086	-0.600654	0.340904	2.69038	0.501931	0.0648713	0.0752865	0.331017	1.17509		-0.403338	0.337304	0.466945	-0.755986	0.747479	-0.790132	-0.555967	0.123733	-0.812779
-0.149263	-0.621983	0.337172	2.68692	0.506133	0.0513412	0.0770534	0.324981	1.17397		-0.384671	0.338375	0.462053	-0.758305	0.753077	-0.78627	-0.544436	0.117249	-0.807182
-0.14909	-0.639604	0.338049	2.68303	0.510529	0.0401359	0.0781425	0.32002	1.17332		-0.370183	0.340897	0.453938	-0.759096	0.756316	-0.782887	-0.53191	0.111185	-0.802247
-0.152768	-0.650783	0.342401	2.67788	0.514284	0.0327634	0.0803069	0.316276	1.17337		-0.361293	0.345841	0.439669	-0.759907	0.756604	-0.78059	-0.520276	0.105797	-0.799131
-0.16022	-0.655174	0.348104	2.67097	0.516872	0.0292154	0.084624	0.31346	1.17402		-0.358277	0.354032	0.418454	-0.761991	0.754235	-0.779156	-0.510753	0.100991	-0.798193
-0.170196	-0.654633	0.352801	2.66237	0.518418	0.0279775	0.0910527	0.310954	1.17487		-0.360473	0.365706	0.391624	-0.765852	0.750386	-0.777636	-0.50337	0.0963449	-0.798822
-0.180744	-0.652365	0.354729	2.65262	0.519734	0.0266387	0.098497	0.308046	1.17546		-0.366726	0.38022	0.362003	-0.771093	0.746763	-0.774849	-0.497039	0.0912836	-0.79967
-0.189923	-0.65168	0.353278	2.64262	0.522013	0.0228537	0.105279	0.30419	1.17544		-0.37589	0.396052	0.33288	-0.776603	0.744999	-0.770004	-0.490152	0.0853011	-0.799251
-0.196545	-0.654721	0.349075	2.63321	0.526334	0.0153216	0.109765	0.29917	1.17481		-0.387136	0.411081	0.30695	-0.781017	0.746037	-0.763122	-0.481373	0.0781466	-0.796633
-0.200708	-0.661638	0.343603	2.6249	0.533219	0.00443028	0.110891	0.293147	1.17397		-0.399889	0.423062	0.285621	-0.783294	0.749766	-0.755049	-0.470277	0.0699025	-0.791905
-0.203837	-0.670547	0.338576	2.61761	0.542459	-0.00772639	0.108414	0.286551	1.17359		-0.413411	0.430213	0.268984	-0.783208	0.755098	-0.747085	-0.457612	0.0609366	-0.786168
-0.208156	-0.678355	0.335359	2.61064	0.553271	-0.0180623	0.102868	0.279884	1.17444		-0.426352	0.431768	0.256362	-0.781513	0.760474	-0.740423	-0.44508	0.0517535	-0.781048
-0.21573	-0.682112	0.334648	2.60291	0.564672	-0.0237402	0.0952549	0.273496	1.17707		-0.436688	0.428355	0.247062	-0.779656	0.764553	-0.73567	-0.434744	0.0428006	-0.777966
-0.227544	-0.68022	0.336439	2.59345	0.575888	-0.0234379	0.0865725	0.267407	1.18159		-0.442293	0.421976	0.240825	-0.779132	0.766756	-0.732626	-0.428232	0.0342964	-0.777512
-0.243061	-0.67292	0.340204	2.58177	0.586618	-0.0180417	0.0773664	0.261259	1.18759		-0.441951	0.415466	0.237688	-0.780779	0.767426	-0.730384	-0.426047	0.026145	-0.779208
-0.260521	-0.661844	0.34514	2.56816	0.597096	-0.0103875	0.067488	0.254428	1.19424		-0.436271	0.411545	0.237437	-0.784363	0.767558	-0.727686	-0.427282	0.0179793	-0.781719
-0.277803	-0.649001	0.350396	2.55357	0.607944	-0.00413179	0.0562186	0.246274	1.20066		-0.427926	0.411804	0.239087	-0.788689	0.768278	-0.723414	-0.429926	0.00932322	-0.783386
-0.293401	-0.635808	0.355253	2.53923	0.619898	-0.00227387	0.0427445	0.236417	1.20625		-0.420972	0.416103	0.24083	-0.792165	0.77031	-0.717046	-0.431715	-0.000190932	-0.782837
-0.307027	-0.622713	0.359224	2.5261	0.633486	-0.00601868	0.0267691	0.224933	1.21098		-0.419467	0.422698	0.24057	-0.793531	0.773661	-0.708918	-0.431166	-0.0106473	-0.77944
-0.319618	-0.609493	0.362053	2.51449	0.64877	-0.0144679	0.00892666	0.212348	1.21535		-0.425992	0.429028	0.236778	-0.792405	0.777593	-0.70015	-0.428311	-0.0218	-0.773467
-0.332821	-0.595915	0.363638	2.50398	0.665259	-0.0251985	-0.00926024	0.199445	1.22018		-0.44064	0.432834	0.229204	-0.789398	0.780886	-0.692218	-0.424729	-0.0331777	-0.765912
-0.348251	-0.582316	0.363928	2.49366	0.682081	-0.0353854	-0.0259064	0.186963	1.2262		-0.460854	0.43308	0.219131	-0.785825	0.782274	-0.686313	-0.422844	-0.0442865	-0.758061
-0.366837	-0.569782	0.362885	2.4825	0.698359	-0.0429434	-0.039529	0.175319	1.23376		-0.482103	0.43034	0.209055	-0.783152	0.780934	-0.682774	-0.42482	-0.0548093	-0.750944
-0.38844	-0.559897	0.360576	2.46981	0.713647	-0.0472419	-0.049681	0.16449	1.24265		-0.499173	0.426571	0.201961	-0.782416	0.776841	-0.680878	-0.43159	-0.0647085	-0.744913
-0.411834	-0.554194	0.357337	2.45551	0.728181	-0.0491715	-0.0571582	0.154083	1.25222		-0.507726	0.42444	0.2004	-0.783827	0.770849	-0.679124	-0.442473	-0.0741955	-0.739523
-0.435064	-0.553507	0.353859	2.4402	0.742794	-0.0505882	-0.0637029	0.143541	1.26164		-0.505669	0.42645	0.205606	-0.78665	0.764422	-0.675886	-0.455474	-0.0835954	-0.733813
-0.456097	-0.557399	0.351056	2.42492	0.758514	-0.0533581	-0.0713558	0.1324	1.2702		-0.493923	0.434131	0.21691	-0.789443	0.75907	-0.670133	-0.468094	-0.0931792	-0.726851
-0.473578	-0.563887	0.349706	2.41089	0.776044	-0.0583609	-0.0817242	0.120492	1.27756		-0.476232	0.447504	0.231684	-0.790587	0.755738	-0.661863	-0.478253	-0.103035	-0.718301
-0.487364	-0.569712	0.350008	2.399	0.795387	-0.0648655	-0.0954272	0.10802	1.28389		-0.457954	0.46498	0.246001	-0.788952	0.754419	-0.652085	-0.484961	-0.113024	-0.708696
-0.498563	-0.571246	0.351324	2.38951	0.815814	-0.0706	-0.111887	0.0954933	1.28971		-0.444187	0.4838	0.255921	-0.784419	0.754194	-0.642387	-0.488538	-0.122828	-0.699284
-0.508972	-0.565867	0.352255	2.38194	0.83616	-0.0725831	-0.129523	0.0835445	1.2957		-0.437963	0.50093	0.258975	-0.777989	0.753683	-0.634318	-0.490336	-0.132075	-0.691511
-0.520159	-0.553223	0.351088	2.37526	0.855301	-0.0684103	-0.146303	0.0726896	1.30237		-0.439225	0.5141	0.255201	-0.771383	0.751671	-0.628841	-0.492071	-0.140497	-0.686419
-0.532663	-0.5357	0.346396	2.36837	0.872568	-0.0574112	-0.160478	0.063132	1.30979		-0.445035	0.522558	0.247224	-0.766279	0.747616	-0.626039	-0.495023	-0.14805	-0.684225
[truncated: 20,893 more rows]

## Sheet: Fig1e
social	social	social		object	object	object
animal	baseline	post		animal	baseline	post
362	-0.00194276	1.28274		362	0.0177586	0.425383
363	0.0190581	4.3573		363	-0.00815807	-0.657854
371	-0.00207266	0.0147284		371	0.00395324	0.469651
372	-0.00145005	1.83612		372	0.00352345	3.35263
373	-0.00570276	0.767263		373	0.0048575	1.14787
99191	0.00668125	3.21244		99191	0.00312043	-0.596453
99192	0.0010597	2.67803		99192	-0.00221135	1.32094
99193	-0.00919124	-1.50881		99193	-0.0035098	-1.04672
99194	0.00965252	1.83061		99194	0.000935769	1.4998

## Sheet: Fig1g
Active	Active	Active	Active	Active	Active	Active	Active	Active		Passive	Passive	Passive	Passive	Passive	Passive	Passive	Passive	Passive
362	363	371	372	373	99191	99192	99193	99194		362	363	371	372	373	99191	99192	99193	99194
-0.366168	-0.367939	0.487658	-0.68261	-1.18535	-1.49824	-1.6534	-0.134647	-1.28158		0.117971	2.23447	0.624745		-0.214961	-0.712767	-1.64606	1.19813	-0.771477
-0.366168	-0.367939	0.487658	-0.68261	-1.18535	-1.49824	-1.6534	-0.134647	-1.28158		0.117971	2.23447	0.624745		-0.214961	-0.712767	-1.64606	1.19813	-0.771477
-0.378196	-0.40474	0.496034	-0.681615	-1.18625	-1.5285	-1.6691	-0.143223	-1.27149		0.0935971	2.23447	0.632901		-0.212052	-0.702296	-1.63981	1.18731	-0.768873
-0.392991	-0.434944	0.499691	-0.679943	-1.18833	-1.55571	-1.68616	-0.15084	-1.26045		0.0726031	2.20411	0.644744		-0.207087	-0.685799	-1.63744	1.17452	-0.76823
-0.407432	-0.454396	0.5003	-0.677098	-1.19131	-1.57888	-1.70281	-0.157392	-1.2487		0.0526825	2.17678	0.660288		-0.200714	-0.667668	-1.63784	1.16023	-0.768944
-0.418675	-0.460904	0.50035	-0.673392	-1.19408	-1.59954	-1.71748	-0.16321	-1.23695		0.0320563	2.14846	0.678656		-0.194112	-0.652225	-1.63856	1.14519	-0.770058
-0.425116	-0.455634	0.502335	-0.669758	-1.19526	-1.62094	-1.72959	-0.168864	-1.22604		0.0103619	2.1141	0.698433		-0.188483	-0.64218	-1.63666	1.13018	-0.770659
-0.426935	-0.443436	0.50793	-0.667269	-1.19375	-1.64644	-1.73988	-0.174854	-1.21659		-0.011005	2.06935	0.718058		-0.184594	-0.637694	-1.62979	1.11559	-0.770241
-0.425952	-0.431639	0.517483	-0.666586	-1.18925	-1.67777	-1.75012	-0.181317	-1.20866		-0.0293444	2.01224	0.736154		-0.182521	-0.636467	-1.6172	1.10129	-0.768878
-0.424802	-0.427604	0.530038	-0.667641	-1.18231	-1.71431	-1.76242	-0.187903	-1.20172		-0.0417792	1.94414	0.751715		-0.181632	-0.634906	-1.60016	1.08673	-0.7671
-0.425736	-0.436029	0.543903	-0.669684	-1.17411	-1.75342	-1.7783	-0.1939	-1.19487		-0.0465539	1.86981	0.764098		-0.180815	-0.62994	-1.58158	1.07119	-0.765544
-0.429626	-0.457108	0.557482	-0.671682	-1.16607	-1.79178	-1.79802	-0.198542	-1.18723		-0.043852	1.7964	0.772894		-0.178875	-0.620692	-1.56482	1.05426	-0.764553
-0.435664	-0.486284	0.56995	-0.672821	-1.1593	-1.827	-1.82023	-0.201346	-1.17834		-0.035712	1.7315	0.777819		-0.175005	-0.609153	-1.55229	1.03604	-0.763951
-0.441933	-0.515603	0.581446	-0.672882	-1.15428	-1.85876	-1.8423	-0.202321	-1.16832		-0.0251082	1.68073	0.778798		-0.169177	-0.599478	-1.54443	1.01714	-0.763086
-0.446521	-0.536147	0.592728	-0.672308	-1.15063	-1.88902	-1.86122	-0.201955	-1.15774		-0.0147128	1.64564	0.776234		-0.162242	-0.596167	-1.53959	0.998506	-0.76113
-0.448584	-0.540754	0.604564	-0.671987	-1.14734	-1.92138	-1.87478	-0.201006	-1.1473		-0.00598011	1.62288	0.771296		-0.155652	-0.602039	-1.53488	0.98097	-0.757443
-0.448802	-0.526281	0.617226	-0.672857	-1.14326	-1.95973	-1.88258	-0.200206	-1.13754		0.00105437	1.60514	0.765933		-0.150867	-0.616967	-1.52741	0.96497	-0.75186
-0.449077	-0.494764	0.630347	-0.675515	-1.13775	-2.00666	-1.88625	-0.20001	-1.12854		0.00728811	1.5837	0.762445		-0.148707	-0.637937	-1.51547	0.950398	-0.744751
-0.451698	-0.453067	0.643136	-0.679962	-1.13107	-2.06216	-1.88886	-0.200468	-1.11986		0.0137297	1.55151	0.762711		-0.148987	-0.660332	-1.49916	0.936685	-0.736881
-0.458408	-0.410959	0.654777	-0.685564	-1.12443	-2.12323	-1.89362	-0.201262	-1.11071		0.0207534	1.50559	0.767403		-0.150637	-0.679758	-1.48017	0.923041	-0.729108
-0.46978	-0.37811	0.664752	-0.691261	-1.11945	-2.18456	-1.90262	-0.201879	-1.10022		0.027701	1.44772	0.775606		-0.15224	-0.693624	-1.46099	0.908758	-0.72206
-0.485041	-0.361024	0.672951	-0.695976	-1.11748	-2.2403	-1.91612	-0.201856	-1.08778		0.0329164	1.38318	0.785038		-0.152706	-0.701898	-1.44393	0.893463	-0.715879
-0.502351	-0.361098	0.679587	-0.699077	-1.11897	-2.28613	-1.9327	-0.201012	-1.07335		0.03418	1.31857	0.792813		-0.151733	-0.706871	-1.43021	0.877247	-0.710141
-0.519409	-0.374602	0.684939	-0.700698	-1.12327	-2.32076	-1.9501	-0.199567	-1.05753		0.0294395	1.25931	0.796428		-0.149839	-0.712105	-1.41939	0.860615	-0.704001
-0.534207	-0.394509	0.689063	-0.701752	-1.12894	-2.34618	-1.96635	-0.198072	-1.04144		0.0176444	1.20812	0.794618		-0.148009	-0.720967	-1.4095	0.844275	-0.696545
-0.545704	-0.413264	0.691554	-0.703576	-1.1343	-2.36649	-1.98061	-0.197177	-1.0263		-0.000629909	1.16449	0.787812		-0.147158	-0.735245	-1.3977	0.828835	-0.687213
-0.554136	-0.42526	0.691503	-0.707351	-1.13811	-2.38584	-1.99348	-0.19732	-1.01302		-0.0231057	1.12535	0.778075		-0.147663	-0.754378	-1.3814	0.814545	-0.676115
-0.560762	-0.428126	0.687769	-0.713581	-1.13997	-2.40656	-2.00668	-0.198499	-1.00181		-0.0464466	1.08638	0.768557		-0.149165	-0.775638	-1.35928	0.80119	-0.664068
-0.567086	-0.422648	0.679549	-0.721865	-1.14037	-2.42819	-2.02239	-0.200244	-0.992141		-0.0674333	1.04369	0.762563		-0.150673	-0.795299	-1.33183	0.788219	-0.652297
-0.573924	-0.411787	0.667047	-0.731086	-1.14047	-2.44783	-2.04223	-0.201825	-0.983026		-0.0841507	0.995237	0.762506		-0.150946	-0.810329	-1.3011	0.77502	-0.641931
-0.580821	-0.399448	0.65187	-0.739904	-1.14159	-2.46144	-2.06653	-0.202573	-0.973459		-0.0965922	0.941597	0.76905		-0.14901	-0.819832	-1.2697	0.761236	-0.633535
-0.586206	-0.389428	0.636853	-0.747301	-1.14465	-2.46561	-2.09401	-0.202167	-0.962835		-0.106373	0.885714	0.78081		-0.144614	-0.825507	-1.23968	0.746924	-0.62689
-0.588231	-0.384717	0.625233	-0.752958	-1.14977	-2.45895	-2.1221	-0.200738	-0.951152		-0.115719	0.83173	0.794764		-0.138437	-0.830855	-1.21169	0.732506	-0.621129
-0.585842	-0.387102	0.619492	-0.757324	-1.15616	-2.4427	-2.14794	-0.198766	-0.93894		-0.12628	0.783458	0.807282		-0.131904	-0.839523	-1.18498	0.718544	-0.615133
-0.579484	-0.397056	0.620366	-0.761388	-1.16242	-2.42041	-2.16955	-0.19683	-0.92697		-0.138352	0.743236	0.815341		-0.126627	-0.853601	-1.15799	0.705452	-0.608004
-0.57106	-0.413917	0.62649	-0.766275	-1.16716	-2.3967	-2.18675	-0.195345	-0.915911		-0.15082	0.711695	0.817454		-0.123701	-0.872708	-1.12931	0.693286	-0.599411
-0.563226	-0.436219	0.634838	-0.772798	-1.16965	-2.37549	-2.20118	-0.194373	-0.906056		-0.161742	0.688368	0.81394		-0.123185	-0.894233	-1.09849	0.681706	-0.589672
-0.558405	-0.461992	0.64177	-0.781118	-1.1702	-2.35859	-2.21552	-0.1936	-0.897224		-0.169241	0.672567	0.806521		-0.124045	-0.914539	-1.06628	0.670092	-0.57959
-0.557978	-0.488803	0.644248	-0.79064	-1.16995	-2.34494	-2.23225	-0.192439	-0.888873		-0.172317	0.663837	0.797536		-0.124612	-0.930522	-1.03436	0.657774	-0.570106
-0.561934	-0.513628	0.640816	-0.800198	-1.17037	-2.33132	-2.25249	-0.190256	-0.880362		-0.171316	0.661706	0.789116		-0.123341	-0.940866	-1.00463	0.644288	-0.561918
-0.568977	-0.532878	0.632049	-0.808507	-1.17252	-2.31393	-2.2756	-0.186624	-0.871289		-0.167915	0.664975	0.782624		-0.119491	-0.946559	-0.978481	0.629567	-0.555191
-0.577007	-0.543024	0.62039	-0.814712	-1.17662	-2.2904	-2.29956	-0.18153	-0.861752		-0.164623	0.671143	0.778453		-0.113426	-0.950504	-0.956042	0.614004	-0.549477
-0.583822	-0.541873	0.609412	-0.818779	-1.18199	-2.26111	-2.32195	-0.175425	-0.852399		-0.163913	0.676439	0.776138		-0.106417	-0.95638	-0.93599	0.59834	-0.543893
-0.587881	-0.530033	0.60272	-0.82154	-1.18746	-2.22914	-2.34098	-0.169085	-0.844207		-0.167273	0.676531	0.774704		-0.100092	-0.967094	-0.915829	0.583398	-0.537496
-0.588918	-0.511713	0.602804	-0.824321	-1.19195	-2.19907	-2.35616	-0.163311	-0.838066		-0.174582	0.667642	0.773124		-0.0957821	-0.983401	-0.89275	0.569756	-0.529697
-0.588105	-0.494198	0.610215	-0.828355	-1.19494	-2.17508	-2.36844	-0.15859	-0.83436		-0.184189	0.647615	0.770741		-0.0940303	-1.00326	-0.864718	0.557508	-0.520531
-0.587609	-0.485926	0.623406	-0.834243	-1.1967	-2.15941	-2.3797	-0.154883	-0.832747		-0.19371	0.616647	0.767499		-0.0943948	-1.02236	-0.831344	0.546225	-0.510632
-0.589603	-0.493849	0.639325	-0.841751	-1.19822	-2.15175	-2.39192	-0.151649	-0.83228		-0.201229	0.57748	0.763849		-0.0955971	-1.03571	-0.794071	0.535159	-0.500926
-0.59517	-0.521065	0.654499	-0.850006	-1.20081	-2.14977	-2.40626	-0.148096	-0.831805		-0.206248	0.534952	0.760372		-0.0959635	-1.03974	-0.75554	0.523596	-0.492177
-0.603645	-0.565612	0.666173	-0.857968	-1.20567	-2.15025	-2.42241	-0.143545	-0.830443		-0.209883	0.494868	0.757334		-0.0940262	-1.03381	-0.718404	0.511181	-0.484624
-0.612755	-0.620786	0.673011	-0.864943	-1.21335	-2.15043	-2.43845	-0.137727	-0.827939		-0.2142	0.462317	0.754471		-0.0890818	-1.02056	-0.684176	0.498082	-0.477868
-0.619495	-0.676831	0.67516	-0.870902	-1.22351	-2.14897	-2.45155	-0.130891	-0.824702		-0.221061	0.439957	0.75117		-0.0814748	-1.0048	-0.652678	0.4849	-0.471058
-0.6213	-0.723543	0.673784	-0.876508	-1.23489	-2.14626	-2.45904	-0.123689	-0.821569		-0.231125	0.426952	0.746952		-0.0724536	-0.991461	-0.622301	0.472413	-0.463255
-0.616928	-0.753097	0.670424	-0.88286	-1.24582	-2.14402	-2.45961	-0.1169	-0.819398		-0.243476	0.419229	0.741944		-0.0636271	-0.983754	-0.590912	0.461264	-0.45382
-0.606723	-0.762371	0.666478	-0.891072	-1.25485	-2.14424	-2.45401	-0.111116	-0.818681		-0.255985	0.411108	0.73699		-0.05626	-0.982179	-0.55691	0.451729	-0.442651
-0.592255	-0.753952	0.662975	-0.901824	-1.2613	-2.14804	-2.44478	-0.106511	-0.819315		-0.266164	0.397695	0.733273		-0.0507467	-0.984815	-0.519975	0.443645	-0.43021
-0.575607	-0.735317	0.660584	-0.915039	-1.26554	-2.15468	-2.43523	-0.102759	-0.820613		-0.272096	0.376957	0.731634		-0.0465232	-0.988577	-0.481241	0.436494	-0.417337
-0.558647	-0.716243	0.659707	-0.929825	-1.26872	-2.16152	-2.42812	-0.0991422	-0.821538		-0.273112	0.35055	0.731965		-0.0424428	-0.990778	-0.442878	0.429617	-0.404931
-0.542502	-0.705294	0.660578	-0.944744	-1.27206	-2.16492	-2.42468	-0.0948311	-0.82108		-0.27002	0.323081	0.733015		-0.037399	-0.990377	-0.407283	0.422479	-0.39361
-0.527369	-0.706789	0.663278	-0.958328	-1.2763	-2.16187	-2.42433	-0.0892258	-0.818647		-0.264851	0.300234	0.732723		-0.030874	-0.988437	-0.376157	0.414893	-0.383453
-0.512678	-0.719496	0.667714	-0.969676	-1.28125	-2.1515	-2.42529	-0.0822458	-0.814305		-0.260147	0.286582	0.728938		-0.0231707	-0.987712	-0.349799	0.407126	-0.373966
-0.497587	-0.737579	0.673525	-0.978826	-1.28595	-2.13571	-2.42557	-0.0744216	-0.808754		-0.257986	0.283914	0.720228		-0.0152759	-0.991471	-0.326909	0.399804	-0.364275
-0.481641	-0.753227	0.679983	-0.986732	-1.28909	-2.1185	-2.42395	-0.0667259	-0.803026		-0.259085	0.290534	0.70649		-0.00847167	-1.00201	-0.305079	0.393656	-0.353515
-0.465304	-0.759725	0.685952	-0.994839	-1.28957	-2.10444	-2.42059	-0.0601992	-0.798015		-0.262425	0.301656	0.689148		-0.00388119	-1.01938	-0.281844	0.389181	-0.341229
-0.450029	-0.75369	0.69007	-1.00445	-1.28698	-2.09679	-2.41696	-0.0555328	-0.794073		-0.265652	0.310741	0.670847		-0.00210221	-1.041	-0.255912	0.386397	-0.327594
-0.43775	-0.735785	0.691197	-1.01618	-1.2818	-2.0964	-2.41526	-0.0528055	-0.790844		-0.266197	0.311445	0.654694		-0.0030242	-1.06232	-0.227972	0.384814	-0.313347
-0.429987	-0.709987	0.689024	-1.02981	-1.27526	-2.10154	-2.41744	-0.0514976	-0.787441		-0.262595	0.299649	0.643219		-0.00587678	-1.07855	-0.200641	0.383635	-0.299435
-0.427053	-0.681993	0.684541	-1.0444	-1.26898	-2.10887	-2.42424	-0.0507634	-0.782854		-0.255343	0.274866	0.637432		-0.00951275	-1.08656	-0.177517	0.382112	-0.28658
-0.427853	-0.657418	0.680038	-1.05884	-1.26447	-2.11481	-2.43459	-0.0498226	-0.776407		-0.246833	0.24042	0.63634		-0.0128536	-1.08605	-0.161754	0.379854	-0.274943
-0.430404	-0.640292	0.678465	-1.07225	-1.26249	-2.11696	-2.44578	-0.0482894	-0.768029		-0.240389	0.202207	0.637231		-0.0153322	-1.07952	-0.15481	0.376962	-0.264058
-0.432816	-0.632177	0.682354	-1.08432	-1.26282	-2.115	-2.45434	-0.0463093	-0.758261		-0.238884	0.166507	0.636677		-0.0171211	-1.07099	-0.155945	0.373924	-0.253033
-0.434175	-0.632072	0.692755	-1.09539	-1.26421	-2.1108	-2.45749	-0.0444734	-0.748015		-0.243611	0.137786	0.631871		-0.0190044	-1.06416	-0.162595	0.371345	-0.24091
-0.434905	-0.637096	0.708657	-1.10626	-1.26494	-2.10769	-2.45431	-0.0435687	-0.738204		-0.253848	0.117475	0.62174		-0.0219325	-1.06093	-0.171393	0.369635	-0.227029
-0.436456	-0.643678	0.72718	-1.11785	-1.26351	-2.10905	-2.44629	-0.0442659	-0.7294		-0.267218	0.10408	0.607347		-0.0264887	-1.06093	-0.179328	0.368788	-0.211262
-0.440584	-0.648719	0.744449	-1.13077	-1.25923	-2.11667	-2.43678	-0.0468514	-0.721628		-0.280589	0.0943638	0.591446		-0.0325647	-1.06206	-0.184626	0.368331	-0.194054
-0.44857	-0.650206	0.756813	-1.14506	-1.25251	-2.1296	-2.42965	-0.0510924	-0.714372		-0.291144	0.0847802	0.57742		-0.0394248	-1.06177	-0.187092	0.367459	-0.176265
-0.460677	-0.647043	0.762	-1.1601	-1.24452	-2.14418	-2.42778	-0.056289	-0.706788		-0.297278	0.0725006	0.568075		-0.0461133	-1.05824	-0.187893	0.365303	-0.158866
-0.475994	-0.638412	0.759862	-1.17486	-1.23659	-2.15519	-2.43209	-0.0615119	-0.698062		-0.299044	0.0557546	0.564724		-0.0519662	-1.05136	-0.188874	0.361253	-0.142582
-0.492646	-0.623286	0.752502	-1.18838	-1.22959	-2.15795	-2.44139	-0.0659433	-0.687786		-0.298017	0.0336911	0.566843		-0.0569546	-1.0428	-0.191648	0.355215	-0.127614
-0.508349	-0.60062	0.743743	-1.2002	-1.22354	-2.15016	-2.45309	-0.0691835	-0.676179		-0.29656	0.00611689	0.572325		-0.0617065	-1.03555	-0.196762	0.347679	-0.113576
-0.521182	-0.570214	0.738016	-1.21064	-1.21772	-2.13287	-2.46436	-0.0713751	-0.664047		-0.296726	-0.026655	0.578206		-0.0672341	-1.03277	-0.203299	0.339563	-0.0996752
-0.530335	-0.533696	0.738982	-1.22059	-1.21113	-2.10987	-2.47327	-0.0730798	-0.652472		-0.299245	-0.0638227	0.581613		-0.0745123	-1.03647	-0.209157	0.331857	-0.0851039
-0.536507	-0.49489	0.748337	-1.23113	-1.20299	-2.08617	-2.47944	-0.0749598	-0.642364		-0.30312	-0.104038	0.580655		-0.0840735	-1.04654	-0.211956	0.325229	-0.0694405
-0.541663	-0.459155	0.765247	-1.24296	-1.19317	-2.06605	-2.4841	-0.0774269	-0.634088		-0.306105	-0.145301	0.574947		-0.0957413	-1.06058	-0.210181	0.319762	-0.0528747
-0.548155	-0.431852	0.786675	-1.25608	-1.18244	-2.05175	-2.48946	-0.0804311	-0.627355		-0.305887	-0.184845	0.565581		-0.108574	-1.07479	-0.203972	0.314951	-0.0361387
-0.557564	-0.416594	0.80848	-1.26983	-1.1722	-2.04311	-2.49769	-0.0834887	-0.621405		-0.301382	-0.219171	0.554547		-0.121062	-1.08562	-0.195125	0.309961	-0.0201799
-0.569866	-0.413946	0.82682	-1.28319	-1.16411	-2.03816	-2.50988	-0.0859203	-0.615393		-0.293471	-0.244513	0.543876		-0.13155	-1.09146	-0.18628	0.304005	-0.0057434
-0.583371	-0.421063	0.839292	-1.29522	-1.15942	-2.03442	-2.52538	-0.0871718	-0.60877		-0.284805	-0.257914	0.534913		-0.138795	-1.09339	-0.179702	0.296667	0.00693772
-0.595515	-0.432347	0.845416	-1.30542	-1.15841	-2.0301	-2.542	-0.0870662	-0.601507		-0.278791	-0.258689	0.528049		-0.142416	-1.09481	-0.176303	0.28803	0.0182199
-0.604085	-0.440961	0.846389	-1.31384	-1.16017	-2.02508	-2.55685	-0.0858864	-0.594079		-0.278299	-0.249613	0.522979		-0.143047	-1.09988	-0.175372	0.278581	0.0288884
-0.608277	-0.440848	0.8444	-1.32108	-1.16289	-2.02099	-2.56765	-0.0842682	-0.587235		-0.28466	-0.236994	0.519232		-0.142055	-1.11171	-0.175081	0.268952	0.0398498
-0.609104	-0.428709	0.841838	-1.32795	-1.16453	-2.0205	-2.57375	-0.0829565	-0.581678		-0.297306	-0.229232	0.516611		-0.140943	-1.13114	-0.173462	0.259647	0.0518043
-0.609038	-0.405284	0.840694	-1.33516	-1.1637	-2.02603	-2.57636	-0.0825159	-0.577744		-0.314068	-0.234203	0.515265		-0.14072	-1.15651	-0.169364	0.25084	0.0650079
-0.611096	-0.375307	0.842251	-1.34299	-1.16019	-2.03829	-2.57792	-0.0831006	-0.575198		-0.331937	-0.2565	0.515416		-0.141532	-1.18443	-0.162999	0.242331	0.0792005
-0.617762	-0.3459	0.847038	-1.35113	-1.15498	-2.05557	-2.58091	-0.0843702	-0.573222		-0.348027	-0.295735	0.516971		-0.142724	-1.21125	-0.155884	0.233659	0.0937241
-0.630072	-0.323856	0.854962	-1.35876	-1.14967	-2.07405	-2.58674	-0.0856006	-0.570607		-0.360474	-0.346589	0.519308		-0.143244	-1.2344	-0.150265	0.224336	0.107806
-0.647163	-0.312913	0.865557	-1.3649	-1.14575	-2.08928	-2.59512	-0.0859622	-0.566128		-0.369017	-0.400575	0.521357		-0.142176	-1.2533	-0.14821	0.214103	0.120903
-0.666403	-0.312228	0.878221	-1.3689	-1.14388	-2.09803	-2.60432	-0.0848622	-0.558936		-0.375008	-0.448772	0.521949		-0.139125	-1.26942	-0.150714	0.203096	0.132967
-0.684158	-0.316755	0.892363	-1.37087	-1.14371	-2.09977	-2.61191	-0.0821982	-0.548828		-0.380742	-0.484577	0.520245		-0.134353	-1.28553	-0.157151	0.191837	0.144485
-0.696981	-0.319328	0.907367	-1.3717	-1.1441	-2.09687	-2.61575	-0.0783951	-0.536238		-0.388316	-0.505653	0.516096		-0.128621	-1.30426	-0.165353	0.181007	0.156263
-0.702808	-0.313431	0.92244	-1.37277	-1.14367	-2.09364	-2.61476	-0.0742003	-0.521969		-0.398493	-0.514544	0.510223		-0.122867	-1.32672	-0.172357	0.171121	0.169039
-0.701612	-0.295453	0.936515	-1.37535	-1.14135	-2.09461	-2.60929	-0.0703354	-0.506781		-0.410177	-0.517762	0.504138		-0.117813	-1.35163	-0.17556	0.162231	0.183132
-0.695168	-0.265607	0.94842	-1.38009	-1.13677	-2.10281	-2.6009	-0.0671809	-0.491068		-0.420816	-0.523547	0.499778		-0.113645	-1.37551	-0.173771	0.153842	0.198306
-0.68599	-0.227409	0.957365	-1.38673	-1.13039	-2.11886	-2.59166	-0.0646483	-0.474768		-0.427566	-0.538898	0.498869		-0.109884	-1.39405	-0.167643	0.145091	0.213919
-0.675973	-0.186139	0.963543	-1.39424	-1.12323	-2.14097	-2.58324	-0.0622927	-0.457534		-0.42863	-0.566869	0.502214		-0.105542	-1.40393	-0.15926	0.135102	0.229276
-0.665444	-0.146978	0.96848	-1.40127	-1.11648	-2.16586	-2.57612	-0.0595886	-0.439063		-0.424096	-0.605214	0.50921		-0.0995579	-1.40433	-0.151087	0.123355	0.243977
-0.653094	-0.113409	0.974815	-1.4067	-1.11089	-2.19004	-2.56926	-0.0562263	-0.419378		-0.415904	-0.64702	0.517893		-0.0913508	-1.39735	-0.144826	0.109892	0.258103
-0.636776	-0.0863101	0.985494	-1.41005	-1.10642	-2.2112	-2.56055	-0.05229	-0.398957		-0.407036	-0.683158	0.525593		-0.0812274	-1.38708	-0.14072	0.0952691	0.272155
-0.614694	-0.0640092	1.00266	-1.41165	-1.10222	-2.22905	-2.54774	-0.0482575	-0.378635		-0.400389	-0.705498	0.529991		-0.0703948	-1.37785	-0.137623	0.0803141	0.286805
-0.586351	-0.0432885	1.02675	-1.41251	-1.09697	-2.24543	-2.52965	-0.0448375	-0.359364		-0.397825	-0.709553	0.530092		-0.0605226	-1.37248	-0.133699	0.0657865	0.302581
-0.552853	-0.0209943	1.05614	-1.41395	-1.0896	-2.26345	-2.5068	-0.0427176	-0.34191		-0.399732	-0.695529	0.526697		-0.0530452	-1.37123	-0.127394	0.0520974	0.319625
-0.516524	0.00444218	1.08753	-1.41708	-1.0799	-2.28609	-2.48132	-0.0423119	-0.326622		-0.405149	-0.667658	0.522155		-0.0485519	-1.3719	-0.11823	0.039175	0.337598
-0.48007	0.0323285	1.11687	-1.42236	-1.0687	-2.31468	-2.45602	-0.043594	-0.313337		-0.412348	-0.632438	0.51954		-0.0465688	-1.37076	-0.107147	0.0265151	0.355759
-0.445635	0.0602582	1.14054	-1.42934	-1.05762	-2.34813	-2.43325	-0.0460831	-0.30148		-0.419654	-0.596702	0.521616		-0.0458169	-1.36405	-0.0962716	0.0133935	0.373217
-0.414056	0.0855817	1.15638	-1.43684	-1.04837	-2.38326	-2.41385	-0.0490062	-0.290341		-0.42623	-0.566221	0.529945		-0.0447845	-1.34941	-0.0882223	-0.000826204	0.389262
-0.384537	0.106934	1.16442	-1.44339	-1.04207	-2.41626	-2.39687	-0.0515923	-0.279426		-0.432506	-0.54502	0.5444		-0.0423206	-1.32682	-0.085136	-0.0163987	0.403665
-0.354895	0.124899	1.16695	-1.4479	-1.03885	-2.44437	-2.37997	-0.0533847	-0.26875		-0.440015	-0.535245	0.563165		-0.0380034	-1.29876	-0.0877642	-0.0330368	0.416819
-0.322386	0.14142	1.16783	-1.45011	-1.03784	-2.46714	-2.36032	-0.0544273	-0.25891		-0.450621	-0.537318	0.583194		-0.0321838	-1.26941	-0.0950019	-0.0499728	0.429623
-0.284849	0.158334	1.17133	-1.45066	-1.03765	-2.48657	-2.33568	-0.0552271	-0.250868		-0.465437	-0.550198	0.601047		-0.025749	-1.24316	-0.104131	-0.0662371	0.443128
-0.241722	0.175909	1.1807	-1.45081	-1.03688	-2.50612	-2.3052	-0.0565036	-0.245533		-0.484006	-0.571665	0.613885		-0.0197254	-1.22297	-0.111784	-0.081044	0.458095
-0.194403	0.19223	1.19709	-1.4518	-1.03465	-2.52919	-2.26975	-0.0588477	-0.243337		-0.504203	-0.598564	0.620344		-0.0148549	-1.20919	-0.115275	-0.0941063	0.474656
-0.14571	0.203723	1.21923	-1.45435	-1.03086	-2.55774	-2.23161	-0.0624634	-0.244011		-0.523008	-0.626969	0.620956		-0.0112754	-1.19966	-0.113707	-0.105728	0.492253
-0.0986629	0.206565	1.24398	-1.45839	-1.02616	-2.59151	-2.19364	-0.067111	-0.246674		-0.537763	-0.652372	0.617922		-0.00843245	-1.19087	-0.108325	-0.116637	0.509881
-0.0551839	0.198319	1.26756	-1.46318	-1.02172	-2.62812	-2.15812	-0.0722646	-0.250194		-0.547303	-0.670146	0.614304		-0.00529856	-1.17976	-0.101946	-0.127639	0.526517
-0.0153904	0.179172	1.28678	-1.4676	-1.01868	-2.66392	-2.12576	-0.0773862	-0.25363		-0.5524	-0.676511	0.612998		-0.000857143	-1.16527	-0.0977532	-0.139287	0.541529
0.0222016	0.152333	1.29995	-1.47074	-1.01766	-2.69518	-2.09534	-0.0821775	-0.256569		-0.555381	-0.669892	0.615893		0.00534417	-1.14871	-0.0980413	-0.151695	0.554908
0.0597302	0.123426	1.30714	-1.47218	-1.01842	-2.71939	-2.06428	-0.0867055	-0.259228		-0.559166	-0.652102	0.623529		0.0128522	-1.13304	-0.10347	-0.164578	0.567227
0.0988377	0.0989685	1.30976	-1.47227	-1.0199	-2.73605	-2.02986	-0.0913624	-0.262298		-0.566205	-0.628574	0.635237		0.0203917	-1.12134	-0.113069	-0.177471	0.579367
0.139874	0.0843224	1.31003	-1.472	-1.02073	-2.74687	-1.99056	-0.0966923	-0.266624		-0.577696	-0.607115	0.649553		0.0263726	-1.11527	-0.124895	-0.19001	0.59214
0.181746	0.0818309	1.31021	-1.47272	-1.01991	-2.75487	-1.94692	-0.10315	-0.272841		-0.593283	-0.595381	0.664625		0.0295818	-1.11437	-0.136979	-0.202156	0.605929
0.222381	0.0899494	1.31216	-1.4756	-1.01739	-2.76299	-1.90139	-0.110878	-0.281101		-0.611261	-0.598025	0.678511		0.0297106	-1.11615	-0.148175	-0.214277	0.62049
0.259525	0.103917	1.317	-1.48116	-1.01419	-2.77268	-1.85741	-0.119583	-0.290981		-0.629199	-0.614739	0.689389		0.0274645	-1.11715	-0.158621	-0.227053	0.634998
0.291586	0.117848	1.32502	-1.48901	-1.01207	-2.7832	-1.818	-0.128577	-0.301632		-0.644836	-0.640092	0.695783		0.0242261	-1.1143	-0.169658	-0.241221	0.648333
0.318241	0.127381	1.33586	-1.49797	-1.01278	-2.79208	-1.78476	-0.136994	-0.312114		-0.656975	-0.665221	0.696818		0.0214655	-1.10618	-0.18324	-0.257258	0.659535
0.340618	0.131662	1.34874	-1.5065	-1.01737	-2.79645	-1.75737	-0.144103	-0.321807		-0.666022	-0.680728	0.692438		0.0201745	-1.09373	-0.201001	-0.275116	0.668223
0.360927	0.133712	1.36273	-1.51337	-1.0258	-2.7946	-1.73386	-0.149603	-0.330695		-0.673848	-0.679739	0.683484		0.0205391	-1.08009	-0.223359	-0.294146	0.674812
0.381609	0.139043	1.37688	-1.51808	-1.03698	-2.7869	-1.71147	-0.153731	-0.3394		-0.682925	-0.66018	0.671601		0.0219328	-1.06941	-0.249054	-0.31327	0.680374
0.404289	0.153211	1.39017	-1.52104	-1.04919	-2.77563	-1.68764	-0.157146	-0.348919		-0.695111	-0.625626	0.659013		0.0231916	-1.06524	-0.27543	-0.33136	0.686213
0.428995	0.179427	1.40141	-1.52323	-1.06071	-2.76401	-1.66097	-0.160624	-0.360188		-0.710664	-0.584512	0.648225		0.0230709	-1.06884	-0.299423	-0.347668	0.693335
0.454081	0.217166	1.40934	-1.52575	-1.0704	-2.75474	-1.6317	-0.164716	-0.37369		-0.728038	-0.547824	0.641633		0.0207428	-1.07848	-0.318823	-0.362111	0.70205
0.476941	0.262191	1.41298	-1.52934	-1.07805	-2.74887	-1.60156	-0.169527	-0.389296		-0.744575	-0.52586	0.641019		0.0161648	-1.09003	-0.33322	-0.37528	0.711911
0.495204	0.307804	1.41217	-1.53413	-1.08443	-2.74543	-1.57306	-0.174718	-0.406377		-0.757719	-0.525037	0.647002		0.0101569	-1.09865	-0.344153	-0.38817	0.721963
0.50781	0.346836	1.40804	-1.53966	-1.09092	-2.74177	-1.54834	-0.179687	-0.424133		-0.766119	-0.545889	0.658625		0.00410553	-1.1008	-0.3544	-0.401766	0.73119
0.515433	0.373742	1.40293	-1.54516	-1.09895	-2.73465	-1.52809	-0.183865	-0.441933		-0.770098	-0.583072	0.673358		-0.000618289	-1.09573	-0.366791	-0.416664	0.738942
0.520102	0.3862	1.39979	-1.54988	-1.10924	-2.72159	-1.51117	-0.186957	-0.459524		-0.77135	-0.627455	0.687677		-0.00327088	-1.08553	-0.383108	-0.432871	0.745171
0.524286	0.385725	1.40127	-1.55342	-1.12146	-2.70206	-1.49504	-0.189076	-0.477043		-0.772078	-0.669433	0.69812		-0.00406378	-1.07408	-0.403552	-0.449848	0.750412
0.529917	0.377016	1.40867	-1.55589	-1.1343	-2.678	-1.47694	-0.190715	-0.494853		-0.774039	-0.70208	0.702433		-0.00402037	-1.06528	-0.426896	-0.466739	0.755549
0.537762	0.36622	1.42155	-1.55791	-1.14604	-2.65344	-1.45511	-0.192571	-0.513288		-0.777837	-0.722932	0.700345		-0.00442345	-1.06151	-0.45118	-0.48269	0.761439
0.547291	0.358768	1.43774	-1.56029	-1.15539	-2.63305	-1.42963	-0.195287	-0.532398		-0.78271	-0.733942	0.693648		-0.00614183	-1.06284	-0.47459	-0.497145	0.768542
0.557001	0.357706	1.45408	-1.56368	-1.16205	-2.62036	-1.4023	-0.199185	-0.551802		-0.786854	-0.73998	0.68556		-0.00918302	-1.0672	-0.496218	-0.510009	0.776684
0.565019	0.36323	1.46741	-1.56816	-1.1669	-2.61626	-1.37581	-0.204097	-0.570707		-0.788188	-0.746789	0.679651		-0.0126823	-1.07148	-0.516427	-0.521635	0.785064
0.569831	0.373516	1.47561	-1.57314	-1.17155	-2.61864	-1.35266	-0.209388	-0.588127		-0.785314	-0.759229	0.678715		-0.0153013	-1.07286	-0.536698	-0.532627	0.792515
0.570943	0.386244	1.47834	-1.57755	-1.17763	-2.62331	-1.33415	-0.214179	-0.603234		-0.778294	-0.780248	0.683909		-0.0158223	-1.07018	-0.55897	-0.543541	0.797955
0.569207	0.399891	1.47729	-1.58037	-1.18614	-2.62575	-1.32006	-0.21771	-0.615723		-0.768852	-0.810654	0.69438		-0.0136719	-1.06457	-0.584678	-0.554603	0.800823
0.56661	0.414153	1.47575	-1.58112	-1.19706	-2.62287	-1.30882	-0.219671	-0.625996		-0.759794	-0.849462	0.707463		-0.00918244	-1.05928	-0.613886	-0.565596	0.801298
0.998957	0.429442	1.47758	-1.58016	-1.20943	-2.614	-1.29828	-0.220346	-0.635067		-0.753849	-0.894595	0.719409		-0.00352034	1.23572	-0.644974	-0.575974	0.800186
0.999438	0.445999	1.48583	-1.57859	-1.22177	-2.60064	-1.28659	-0.220487	-0.644195		-0.752451	-0.943618	0.726503		0.00168872	1.22448	-0.675125	-0.585165	0.798532
1.00316	0.463263	1.50165	-1.57776	-1.23264	-2.58538	-1.27299	-0.220983	-0.654399		-0.755109	-0.994239	0.726229		0.00492588	1.20488	-0.701481	-0.5929	0.79715
1.00859	0.479867	1.52376	-1.57875	-1.2412	-2.57047	-1.2582	-0.222481	-0.666085		-0.759716	-1.04434	0.718098		0.00536141	1.17919	-0.72242	-0.59941	0.796294
1.01323	0.494188	1.54895	-1.58193	-1.24757	-2.55668	-1.24412	-0.225136	-0.678932		-0.763631	-1.09162	0.703787		0.0032329	1.15187	-0.738331	-0.605379	0.795621
1.01474	0.505096	1.5732	-1.58689	-1.25284	-2.54283	-1.2329	-0.228591	-0.692088		-0.764985	-1.13329	0.686547		-0.000174534	1.12773	-0.751463	-0.611679	0.794412
1.01193	0.512554	1.59304	-1.59266	-1.25871	-2.52617	-1.22589	-0.232172	-0.704552		-0.763541	-1.16628	0.670123		-0.00300226	1.10995	-0.764934	-0.619026	0.791924
1.00519	0.517837	1.60655	-1.59812	-1.26679	-2.50339	-1.22278	-0.235189	-0.715579		-0.76075	-1.18836	0.657653		-0.00358636	1.09884	-0.78139	-0.627705	0.787701
0.996051	0.523283	1.6137	-1.60252	-1.2779	-2.47207	-1.2216	-0.237231	-0.724946		-0.759063	-1.19958	0.650953		-0.00118176	1.09195	-0.801936	-0.637485	0.781717
0.986447	0.531548	1.61606	-1.60571	-1.29166	-2.43184	-1.21957	-0.238327	-0.732994		-0.760881	-1.20347	0.650368		0.00371151	1.08533	-0.825771	-0.647734	0.774329
0.977811	0.544485	1.61599	-1.60832	-1.30665	-2.38488	-1.2144	-0.238942	-0.740473		-0.76758	-1.20684	0.655039		0.00958742	1.07524	-0.850591	-0.657682	0.766073
0.970543	0.561993	1.61592	-1.61147	-1.32103	-2.33534	-1.20544	-0.239803	-0.748225		-0.778941	-1.218	0.663364		0.0146158	1.05967	-0.873526	-0.666723	0.757392
0.963907	0.581402	1.61764	-1.61628	-1.33335	-2.2878	-1.19405	-0.241607	-0.756842		-0.793126	-1.24403	0.673425		0.0174236	1.03905	-0.892227	-0.674666	0.748395
0.956346	0.597939	1.62195	-1.62341	-1.34318	-2.24534	-1.18297	-0.244725	-0.766409		-0.807222	-1.28817	0.683321		0.0176073	1.01597	-0.905717	-0.681816	0.738746
0.946099	0.606364	1.62866	-1.63259	-1.35127	-2.20831	-1.17516	-0.249014	-0.776457		-0.818193	-1.3485	0.691422		0.0157809	0.994186	-0.914732	-0.688865	0.727763
0.931944	0.60325	1.63686	-1.64267	-1.35913	-2.17424	-1.1725	-0.253839	-0.786175		-0.82397	-1.41839	0.696582		0.0132024	0.977175	-0.921405	-0.696599	0.714714
0.913814	0.588879	1.64553	-1.65206	-1.36838	-2.13906	-1.17499	-0.25832	-0.794809		-0.824247	-1.48853	0.698269		0.0111953	0.966795	-0.928378	-0.705527	0.6992
0.892988	0.567797	1.65404	-1.65935	-1.38009	-2.09902	-1.18078	-0.261683	-0.802078		-0.820566	-1.54976	0.696592		0.0106138	0.962575	-0.937644	-0.715599	0.68145
0.871671	0.547645	1.6624	-1.66392	-1.39434	-2.05231	-1.1868	-0.263574	-0.808399		-0.815577	-1.59572	0.692227		0.0115337	0.961998	-0.949636	-0.726148	0.662354
0.852036	0.536705	1.67115	-1.66618	-1.41028	-1.9997	-1.18987	-0.264167	-0.814787		-0.811746	-1.62477	0.686317		0.0132497	0.96174	-0.963012	-0.736106	0.643195
0.835145	0.541133	1.68085	-1.66732	-1.42639	-1.94405	-1.18782	-0.26404	-0.82247		-0.810152	-1.64034	0.680354		0.0145696	0.959375	-0.975312	-0.74442	0.625191
0.820313	0.562921	1.69155	-1.66874	-1.44104	-1.88903	-1.1803	-0.263878	-0.832399		-0.809999	-1.64982	0.676015		0.0143143	0.954693	-0.984193	-0.750462	0.609062
0.805285	0.59923	1.70259	-1.67149	-1.45312	-1.83763	-1.16893	-0.264186	-0.844875		-0.809094	-1.66199	0.674841		0.0118473	0.949932	-0.988648	-0.754255	0.594835
0.787173	0.643204	1.71288	-1.67587	-1.46242	-1.79106	-1.15663	-0.265113	-0.859466		-0.805012	-1.68385	0.677715		0.00740873	0.948739	-0.989585	-0.756418	0.581967
0.763685	0.685966	1.72142	-1.68141	-1.46972	-1.74835	-1.14647	-0.266471	-0.875219		-0.796339	-1.718	0.684306		0.00206685	0.954373	-0.989506	-0.75786	0.569707
0.734043	0.71921	1.72782	-1.68713	-1.47646	-1.70679	-1.14037	-0.267899	-0.891057		-0.783371	-1.76165	0.692777		-0.00273851	0.96806	-0.991477	-0.759388	0.55751
0.699196	0.737694	1.73244	-1.69205	-1.484	-1.66303	-1.13831	-0.269079	-0.906173		-0.768024	-1.80765	0.700049		-0.00586685	0.988326	-0.9979	-0.761383	0.545339
0.66133	0.740829	1.73618	-1.69559	-1.49308	-1.61457	-1.13841	-0.269917	-0.920295		-0.753085	-1.84736	0.702658		-0.00702712	1.01155	-1.00965	-0.763671	0.533725
0.622988	0.732767	1.73988	-1.69787	-1.50335	-1.56096	-1.13793	-0.270616	-0.933723		-0.741211	-1.87379	0.69792		-0.00691376	1.03343	-1.02587	-0.765621	0.523591
0.586196	0.720824	1.74385	-1.69972	-1.51365	-1.50426	-1.13447	-0.271624	-0.947144		-0.734042	-1.88405	0.684944		-0.00685463	1.05059	-1.04445	-0.766402	0.515914
0.551879	0.712765	1.7476	-1.70235	-1.52253	-1.44827	-1.12704	-0.273458	-0.961306		-0.731715	-1.87993	0.665052		-0.00816281	1.06175	-1.06288	-0.765329	0.511341
0.519707	0.714056	1.74985	-1.70688	-1.529	-1.39698	-1.11624	-0.276461	-0.976653		-0.732894	-1.86697	0.641448		-0.0115292	1.06806	-1.07924	-0.762142	0.509894
0.488397	0.726205	1.74894	-1.71379	-1.53295	-1.3527	-1.10379	-0.28059	-0.993081		-0.735306	-1.85246	0.618298		-0.0167391	1.07253	-1.09291	-0.75712	0.510898
0.456405	0.746794	1.74333	-1.72262	-1.53517	-1.31506	-1.0916	-0.285341	-1.00993		-0.736666	-1.84331	0.599541		-0.0228001	1.07881	-1.10475	-0.750974	0.513179
0.422782	0.770941	1.73227	-1.73209	-1.53702	-1.28121	-1.08086	-0.289876	-1.02621		-0.735643	-1.84443	0.587811		-0.0283661	1.08982	-1.11665	-0.744537	0.515482
0.387873	0.793312	1.7163	-1.74052	-1.5398	-1.24723	-1.07165	-0.293321	-1.04109		-0.732439	-1.85792	0.583755		-0.0322484	1.10645	-1.13058	-0.738386	0.516952
0.353448	0.809701	1.69732	-1.74654	-1.54437	-1.20992	-1.06294	-0.295112	-1.05418		-0.728634	-1.88307	0.585913		-0.0338232	1.12714	-1.14749	-0.732572	0.517458
0.322087	0.817701	1.67818	-1.74957	-1.55082	-1.16825	-1.05308	-0.29522	-1.06579		-0.726297	-1.91708	0.591222		-0.0332206	1.1483	-1.16658	-0.726593	0.517611
0.296034	0.816541	1.66173	-1.75001	-1.55852	-1.12371	-1.04047	-0.294139	-1.07671		-0.726774	-1.95627	0.59603		-0.0312489	1.16575	-1.18535	-0.719648	0.518444
0.276082	0.806584	1.64979	-1.74896	-1.56639	-1.07959	-1.02422	-0.292647	-1.08784		-0.729815	-1.99722	0.597326		-0.0290674	1.17643	-1.2005	-0.711033	0.520916
0.261099	0.78888	1.6424	-1.74773	-1.57337	-1.03962	-1.00459	-0.29146	-1.09972		-0.733534	-2.03748	0.593729		-0.0276965	1.1796	-1.20932	-0.700497	0.525461
0.248514	0.764931	1.63794	-1.74725	-1.5788	-1.00654	-0.982912	-0.290942	-1.11227		-0.735241	-2.0755	0.585851		-0.0275445	1.17701	-1.21085	-0.688378	0.53179
0.235501	0.736626	1.63376	-1.74778	-1.58283	-0.981092	-0.961071	-0.290996	-1.12483		-0.732706	-2.11002	0.575851		-0.0281794	1.17194	-1.20625	-0.67547	0.53899
0.220275	0.706233	1.6274	-1.74883	-1.58638	-0.961815	-0.940647	-0.291151	-1.13643		-0.725203	-2.13943	0.566417		-0.0285074	1.1676	-1.19838	-0.662699	0.545878
0.20282	0.676392	1.61746	-1.7494	-1.5908	-0.945696	-0.922087	-0.290797	-1.14619		-0.713855	-2.16177	0.559632		-0.0273262	1.16571	-1.19063	-0.65077	0.551421
0.184766	0.650004	1.60399	-1.74842	-1.5972	-0.929424	-0.904402	-0.289452	-1.15373		-0.701195	-2.17542	0.556234		-0.0240057	1.16592	-1.18577	-0.63993	0.555085
0.168554	0.629865	1.58821	-1.74519	-1.60596	-0.910855	-0.885601	-0.286966	-1.15929		-0.69022	-2.18026	0.555528		-0.0189393	1.16614	-1.18501	-0.629934	0.556987
0.156325	0.617907	1.57179	-1.73969	-1.6165	-0.890053	-0.863693	-0.283597	-1.16369		-0.683329	-2.17828	0.555846		-0.0135119	1.16358	-1.18781	-0.620204	0.557828
0.149024	0.614198	1.55614	-1.73265	-1.62756	-0.869394	-0.837773	-0.279928	-1.16807		-0.681502	-2.17331	0.555274		-0.0095853	1.15594	-1.19226	-0.610104	0.558615
0.145976	0.616151	1.54183	-1.72524	-1.63783	-0.852559	-0.808635	-0.276643	-1.17346		-0.683942	-2.16975	0.55227		-0.00875538	1.1424	-1.19592	-0.599242	0.560306
0.145061	0.618599	1.52843	-1.71856	-1.64659	-0.84286	-0.778611	-0.274247	-1.18038		-0.688289	-2.17095	0.546024		-0.0117395	1.124	-1.19676	-0.587669	0.563483
0.143382	0.615062	1.51469	-1.71309	-1.65409	-0.841677	-0.750725	-0.272836	-1.18866		-0.691382	-2.17805	0.536517		-0.0181559	1.10343	-1.19402	-0.575905	0.568223
0.13827	0.599937	1.49903	-1.70843	-1.66138	-0.847838	-0.727553	-0.27204	-1.19743		-0.690384	-2.18964	0.524366		-0.0267461	1.0841	-1.18857	-0.564765	0.57421
0.128287	0.570687	1.4802	-1.70345	-1.66999	-0.85823	-0.710272	-0.271176	-1.20555		-0.683849	-2.20242	0.510552		-0.0358992	1.06893	-1.18263	-0.555037	0.581043
0.113846	0.528998	1.45793	-1.6968	-1.68125	-0.869342	-0.698248	-0.269561	-1.21205		-0.672258	-2.21249	0.496109		-0.0442508	1.05923	-1.1788	-0.54715	0.588572
0.097092	0.48029	1.43315	-1.68754	-1.69587	-0.878915	-0.689303	-0.266832	-1.21658		-0.657702	-2.21676	0.481904		-0.0511468	1.05417	-1.17902	-0.540995	0.597067
0.0810175	0.431765	1.40786	-1.67559	-1.71371	-0.886944	-0.680553	-0.263108	-1.2195		-0.642821	-2.21419	0.468571		-0.0568307	1.05121	-1.18362	-0.535977	0.607121
0.0681711	0.389823	1.38445	-1.6618	-1.7338	-0.895602	-0.669545	-0.258937	-1.22169		-0.629522	-2.20651	0.456665		-0.0622936	1.04733	-1.19122	-0.531302	0.619321
0.0595846	0.357821	1.36491	-1.64755	-1.75471	-0.908243	-0.655278	-0.255034	-1.22413		-0.618108	-2.19802	0.446893		-0.0688174	1.04052	-1.19935	-0.526333	0.633892
0.0544606	0.334919	1.35032	-1.63426	-1.77506	-0.927922	-0.638682	-0.25197	-1.22747		-0.607267	-2.19432	0.440224		-0.077362	1.03069	-1.20557	-0.520868	0.650476
0.0507496	0.316259	1.3407	-1.62281	-1.79401	-0.956038	-0.622276	-0.249946	-1.23181		-0.594827	-2.20039	0.437697		-0.0880427	1.01963	-1.20843	-0.515209	0.668192
0.0462658	0.29438	1.33536	-1.61333	-1.8116	-0.991552	-0.60907	-0.248739	-1.23676		-0.578861	-2.21848	0.439933		-0.0999635	1.00992	-1.20794	-0.509997	0.685924
0.0397373	0.261487	1.33336	-1.60511	-1.82865	-1.03105	-0.601139	-0.247817	-1.24162		-0.55855	-2.24695	0.446596		-0.111536	1.00357	-1.20524	-0.505928	0.702715
0.0312993	0.212019	1.33386	-1.59694	-1.84634	-1.06972	-0.598547	-0.24657	-1.24577		-0.534492	-2.28067	0.456148		-0.121173	1.00092	-1.20194	-0.503458	0.718099
0.0222911	0.144762	1.33621	-1.58748	-1.86556	-1.10296	-0.599178	-0.244564	-1.24887		-0.508409	-2.31288	0.466145		-0.128041	1.00035	-1.19925	-0.502619	0.73226
0.0145661	0.0637056	1.33985	-1.57579	-1.88641	-1.12802	-0.599582	-0.241731	-1.25103		-0.482475	-2.33774	0.473993		-0.132485	0.998916	-1.19743	-0.503006	0.745969
0.00967204	-0.0228349	1.34416	-1.56164	-1.90812	-1.14513	-0.596472	-0.238426	-1.25275		-0.458528	-2.3523	0.47788		-0.135923	0.993345	-1.19578	-0.503927	0.760317
0.0082121	-0.104682	1.34842	-1.54555	-1.92942	-1.15729	-0.58814	-0.235337	-1.25473		-0.437408	-2.35728	0.477439		-0.140272	0.981232	-1.19292	-0.504666	0.776324
0.00956451	-0.172943	1.35183	-1.52855	-1.94918	-1.16903	-0.575161	-0.233236	-1.25756		-0.418617	-2.35626	0.473894		-0.147191	0.961856	-1.18754	-0.504776	0.794552
0.0120341	-0.222607	1.35362	-1.5116	-1.96688	-1.18437	-0.560131	-0.232679	-1.26149		-0.400457	-2.35404	0.469635		-0.157477	0.936452	-1.17913	-0.504274	0.814863
0.0134309	-0.253613	1.3533	-1.49518	-1.9829	-1.20513	-0.546622	-0.23376	-1.26625		-0.380702	-2.35478	0.4674		-0.17085	0.907809	-1.16846	-0.503658	0.836439
0.0119469	-0.270169	1.3509	-1.47897	-1.99822	-1.23033	-0.537851	-0.236052	-1.27114		-0.357612	-2.36067	0.469343		-0.18613	0.879268	-1.15756	-0.503708	0.858087
0.00702845	-0.278863	1.34721	-1.46205	-2.01403	-1.25688	-0.535562	-0.238768	-1.27535		-0.330868	-2.37137	0.476253		-0.20171	0.853436	-1.14898	-0.505127	0.878717
-0.000176817	-0.286492	1.34394	-1.44344	-2.03114	-1.28119	-0.539492	-0.241074	-1.2783		-0.301952	-2.38432	0.487185		-0.216142	0.83117	-1.14475	-0.508199	0.897781
-0.00711925	-0.298375	1.34333	-1.4226	-2.04972	-1.30096	-0.547538	-0.242417	-1.27995		-0.273696	-2.39571	0.499642		-0.228644	0.811357	-1.14529	-0.512612	0.915463
-0.0108713	-0.317483	1.3475	-1.39981	-2.06911	-1.31618	-0.556559	-0.242706	-1.28082		-0.249184	-2.40197	0.510331		-0.239384	0.791708	-1.14908	-0.51757	0.932531
-0.00943558	-0.344307	1.35744	-1.37614	-2.08803	-1.32917	-0.563529	-0.242285	-1.28176		-0.23053	-2.4011	0.516292		-0.249407	0.770196	-1.15313	-0.522123	0.949929
-0.00268223	-0.377269	1.37232	-1.35304	-2.10499	-1.34357	-0.566631	-0.241732	-1.28355		-0.218153	-2.39343	0.515985		-0.260197	0.746393	-1.15429	-0.525578	0.968315
0.00757609	-0.413456	1.38941	-1.33184	-2.11886	-1.36283	-0.565843	-0.241588	-1.2866		-0.210835	-2.38131	0.509866		-0.273009	0.72194	-1.15056	-0.527784	0.987763
0.0184012	-0.449502	1.40478	-1.31327	-2.12928	-1.38863	-0.562712	-0.242139	-1.29081		-0.206459	-2.36797	0.500191		-0.288269	0.699873	-1.14191	-0.529166	1.00775
0.027004	-0.482393	1.41464	-1.29722	-2.13691	-1.41989	-0.5594	-0.243324	-1.29563		-0.202961	-2.35602	0.490105		-0.305329	0.683162	-1.13024	-0.530517	1.02739
0.0318541	-0.509911	1.41668	-1.28282	-2.1431	-1.45284	-0.557424	-0.244799	-1.30035		-0.199058	-2.34651	0.482453		-0.322741	0.673255	-1.11846	-0.532651	1.04584
0.0331692	-0.530635	1.41088	-1.26873	-2.14934	-1.48207	-0.55676	-0.246098	-1.30438		-0.194492	-2.33895	0.478847		-0.338921	0.669354	-1.1093	-0.536064	1.06263
0.0326853	-0.543696	1.39962	-1.25365	-2.15658	-1.50251	-0.555751	-0.246858	-1.30757		-0.189828	-2.33233	0.479348		-0.352873	0.668715	-1.10425	-0.540733	1.07788
0.0329101	-0.548665	1.38695	-1.23674	-2.16479	-1.51137	-0.551879	-0.247012	-1.31022		-0.185954	-2.32624	0.482798		-0.364598	0.667747	-1.10307	-0.546128	1.09225
0.0361893	-0.545869	1.37736	-1.21797	-2.1731	-1.50931	-0.542969	-0.246874	-1.31299		-0.183487	-2.32147	0.487541		-0.375017	0.663365	-1.10392	-0.551406	1.10666
0.0438835	-0.537	1.37448	-1.19802	-2.18025	-1.5001	-0.528213	-0.247064	-1.31665		-0.18225	-2.31961	0.492167		-0.385462	0.654095	-1.10412	-0.555743	1.1219
0.0558958	-0.525484	1.37994	-1.178	-2.18536	-1.48895	-0.50855	-0.248285	-1.32172		-0.181028	-2.32213	0.49601		-0.397029	0.640562	-1.1011	-0.558665	1.13828
0.0707185	-0.516051	1.3929	-1.15879	-2.18839	-1.48014	-0.486284	-0.251035	-1.32813		-0.177768	-2.32922	0.499303		-0.410067	0.625278	-1.0934	-0.560243	1.15535
0.0860485	-0.513334	1.41023	-1.14064	-2.19031	-1.47524	-0.464202	-0.255391	-1.33521		-0.170282	-2.33934	0.502985		-0.423998	0.611757	-1.08127	-0.561065	1.17205
0.0998002	-0.52	1.42754	-1.12301	-2.19274	-1.47263	-0.444561	-0.26099	-1.34187		-0.157198	-2.34939	0.508269		-0.437493	0.603235	-1.06654	-0.561957	1.1871
0.111098	-0.535308	1.44056	-1.10482	-2.1974	-1.46847	-0.428315	-0.267206	-1.34703		-0.138742	-2.35561	0.516087		-0.448925	0.601396	-1.0519	-0.563587	1.19949
0.120734	-0.554854	1.44645	-1.08501	-2.2055	-1.4587	-0.414796	-0.27346	-1.35008		-0.116856	-2.35475	0.526628		-0.456942	0.605647	-1.03979	-0.566122	1.20893
0.130781	-0.571749	1.44459	-1.0631	-2.21725	-1.44094	-0.401938	-0.279473	-1.35113		-0.094516	-2.34523	0.539153		-0.460972	0.613321	-1.03127	-0.569115	1.21593
0.143482	-0.578741	1.43652	-1.03938	-2.23173	-1.41566	-0.386989	-0.285359	-1.3509		-0.0745382	-2.32799	0.55222		-0.461491	0.620793	-1.02574	-0.57169	1.22164
0.159971	-0.57051	1.42514	-1.0149	-2.24708	-1.38604	-0.367519	-0.291504	-1.35044		-0.0584685	-2.30648	0.564246		-0.459896	0.625036	-1.02128	-0.572921	1.22731
0.179506	-0.545349	1.41366	-0.990979	-2.26109	-1.3569	-0.342334	-0.298321	-1.35064		-0.0461314	-2.28581	0.574106		-0.457997	0.624864	-1.01569	-0.57224	1.23386
0.199607	-0.505779	1.40465	-0.968773	-2.2719	-1.33296	-0.311899	-0.306007	-1.35194		-0.036022	-2.27091	0.581469		-0.457311	0.621259	-1.00753	-0.569673	1.24159
0.217028	-0.45795	1.39958	-0.948846	-2.27866	-1.31705	-0.278014	-0.314402	-1.35414		-0.0262801	-2.26443	0.586666		-0.458471	0.616663	-0.996712	-0.565825	1.25018
0.229034	-0.409932	1.39876	-0.93099	-2.28181	-1.30908	-0.24286	-0.323012	-1.35661		-0.0157217	-2.26529	0.59022		-0.461039	0.61366	-0.984472	-0.561624	1.25892
0.234411	-0.369301	1.40151	-0.914318	-2.28275	-1.30602	-0.20787	-0.331162	-1.35849		-0.00445132	-2.26878	0.59235		-0.46383	0.613718	-0.972713	-0.557953	1.26703
0.233826	-0.34068	1.40646	-0.897607	-2.28321	-1.30313	-0.173019	-0.338224	-1.3591		0.0061573	-2.26813	0.592768		-0.465559	0.616544	-0.963208	-0.555308	1.27407
0.229486	-0.324162	1.41188	-0.879786	-2.28443	-1.29595	-0.1369	-0.343838	-1.3581		0.0140373	-2.25727	0.590899		-0.465494	0.620234	-0.956906	-0.553611	1.28006
0.224325	-0.315317	1.41592	-0.860413	-2.28673	-1.28232	-0.0975354	-0.348048	-1.35569		0.0173143	-2.23329	0.586359		-0.463778	0.622049	-0.953625	-0.55223	1.28552
0.221004	-0.306948	1.41699	-0.839922	-2.28953	-1.26332	-0.0534869	-0.351285	-1.35247		0.0151981	-2.19776	0.579409		-0.46132	0.619443	-0.952164	-0.550217	1.29123
0.221033	-0.291913	1.414	-0.81951	-2.29182	-1.24282	-0.0046939	-0.354195	-1.34919		0.00857467	-2.15637	0.571127		-0.459353	0.61102	-0.950826	-0.546685	1.29787
0.224276	-0.265795	1.40655	-0.800661	-2.29275	-1.22565	0.0473187	-0.357356	-1.34644		3.57309e-05	-2.1171	0.563218		-0.458909	0.597112	-0.948165	-0.541185	1.30565
0.229044	-0.228259	1.39496	-0.78451	-2.29207	-1.21535	0.0999082	-0.361017	-1.34431		-0.00678012	-2.08783	0.557543		-0.460417	0.579782	-0.943703	-0.533924	1.31414
0.232823	-0.18267	1.38028	-0.771342	-2.29021	-1.2126	0.150205	-0.364973	-1.34238		-0.00839654	-2.07395	0.555522		-0.463582	0.562162	-0.938281	-0.525718	1.32234
0.233377	-0.134373	1.36428	-0.760465	-2.28807	-1.21497	0.196071	-0.368682	-1.33989		-0.0028128	-2.07679	0.557596		-0.467522	0.547278	-0.933796	-0.517674	1.32912
0.229769	-0.0885881	1.34933	-0.750515	-2.28663	-1.21807	0.236794	-0.371554	-1.33612		0.00967747	-2.09317	0.562918		-0.471113	0.536795	-0.932355	-0.510733	1.33368
0.222748	-0.0488007	1.33811	-0.740028	-2.28651	-1.21744	0.273307	-0.373285	-1.33076		0.026601	-2.11625	0.569434		-0.473427	0.530284	-0.935198	-0.505288	1.33593
0.214295	-0.0160883	1.33297	-0.727994	-2.28771	-1.21033	0.30783	-0.374062	-1.32406		0.0443489	-2.1376	0.574424		-0.474103	0.52543	-0.94195	-0.501039	1.33652
0.206542	0.0106965	1.33512	-0.71416	-2.2895	-1.19666	0.343021	-0.374539	-1.31675		0.0596629	-2.14968	0.575434		-0.473501	0.519151	-0.950631	-0.497154	1.3366
0.200659	0.0341968	1.34394	-0.699	-2.29065	-1.17893	0.380896	-0.375598	-1.30964		0.070858	-2.14812	0.571268		-0.472529	0.509091	-0.958469	-0.492642	1.33732
0.196297	0.0576011	1.35681	-0.683407	-2.28978	-1.16115	0.421958	-0.378017	-1.30333		0.0782434	-2.13266	0.562623		-0.472196	0.49472	-0.963116	-0.486766	1.3394
0.19183	0.0837291	1.36969	-0.66827	-2.28598	-1.14721	0.464947	-0.382174	-1.2979		0.0836531	-2.10657	0.551983		-0.473085	0.477484	-0.963671	-0.479317	1.34285
0.185193	0.114398	1.37831	-0.654103	-2.27911	-1.13936	0.507395	-0.387916	-1.29291		0.0894162	-2.07475	0.542765		-0.47503	0.460018	-0.961025	-0.470661	1.34708
0.17481	0.150289	1.37953	-0.640839	-2.26992	-1.13724	0.546736	-0.39461	-1.28757		0.0972868	-2.04174	0.538017		-0.477208	0.444865	-0.957437	-0.461566	1.35108
0.160183	0.191386	1.37232	-0.627862	-2.25964	-1.13805	0.581457	-0.401358	-1.28106		0.107757	-2.01032	0.539234		-0.478615	0.43338	-0.955597	-0.452894	1.35389
0.141952	0.237699	1.35816	-0.614285	-2.24943	-1.13782	0.611696	-0.407305	-1.27285		0.11994	-1.98133	0.545793		-0.478668	0.42525	-0.957609	-0.445272	1.35489
0.121531	0.289769	1.34053	-0.599374	-2.2398	-1.13323	0.639008	-0.411934	-1.26296		0.132	-1.95432	0.555197		-0.477624	0.418765	-0.964259	-0.438851	1.35409
0.100516	0.348464	1.32395	-0.582944	-2.23041	-1.12322	0.665476	-0.415254	-1.25199		0.141955	-1.92843	0.563982		-0.47658	0.411632	-0.974791	-0.433253	1.35205
0.080093	0.414054	1.31259	-0.565519	-2.22032	-1.1096	0.692631	-0.417787	-1.24102		0.148599	-1.90295	0.568899		-0.477073	0.402008	-0.987221	-0.42773	1.34968
0.0605854	0.48512	1.30912	-0.54815	-2.20847	-1.09623	0.720697	-0.420341	-1.23116		0.152205	-1.87731	0.567964		-0.480486	0.389418	-0.99909	-0.421491	1.34781
0.0413043	0.558089	1.31381	-0.531933	-2.19421	-1.08728	0.748459	-0.423639	-1.22316		0.154688	-1.85086	0.561062		-0.487511	0.375203	-1.00842	-0.414067	1.34685
0.0208271	0.627928	1.32447	-0.517461	-2.17765	-1.08537	0.773733	-0.427974	-1.21708		0.159043	-1.82262	0.549959		-0.497878	0.362265	-1.01453	-0.405554	1.34658
-0.00230813	0.689806	1.33712	-0.5045	-2.15957	-1.09048	0.794204	-0.433049	-1.21223		0.16823	-1.79133	0.537744		-0.510391	0.354053	-1.0183	-0.396605	1.3463
-0.0287385	0.740969	1.34724	-0.492054	-2.1412	-1.10007	0.808317	-0.438094	-1.20747		0.183976	-1.75578	0.527836		-0.523269	0.353112	-1.02175	-0.388176	1.34517
-0.0576748	0.781906	1.3513	-0.478802	-2.12375	-1.11028	0.815943	-0.442199	-1.20171		0.206091	-1.71524	0.522914		-0.534668	0.35982	-1.02694	-0.381139	1.34258
-0.0869548	0.816285	1.34779	-0.463685	-2.10796	-1.11752	0.818569	-0.444721	-1.19436		0.232649	-1.67019	0.52412		-0.54326	0.37199	-1.03488	-0.37595	1.33846
-0.113826	0.849736	1.33754	-0.446364	-2.09386	-1.11981	0.818906	-0.445552	-1.18554		0.26094	-1.62276	0.530864		-0.548679	0.385685	-1.04478	-0.37253	1.33323
-0.136115	0.888012	1.32321	-0.427371	-2.08068	-1.11744	0.819981	-0.445155	-1.17603		0.288663	-1.57695	0.541281		-0.551641	0.396933	-1.05425	-0.370385	1.32755
-0.153197	0.935164	1.30816	-0.40791	-2.06706	-1.11275	0.824006	-0.444362	-1.16686		0.314757	-1.53795	0.553097		-0.553633	0.40356	-1.0602	-0.368886	1.322
-0.16628	0.992231	1.29544	-0.389421	-2.0516	-1.1092	0.83152	-0.444052	-1.15891		0.339509	-1.51065	0.564456		-0.55627	0.40621	-1.06018	-0.367561	1.31677
-0.177899	1.0568	1.28699	-0.373068	-2.0334	-1.11001	0.841227	-0.444833	-1.15259		0.364008	-1.49764	0.574349		-0.560594	0.408062	-1.05331	-0.366267	1.31159
-0.190915	1.12367	1.28344	-0.359332	-2.01239	-1.1168	0.850649	-0.446853	-1.14771		0.389307	-1.49762	0.582514		-0.566638	0.413386	-1.04057	-0.36521	1.30585
-0.207501	1.18646	1.28427	-0.347845	-1.98931	-1.12887	0.8573	-0.449795	-1.1436		0.415728	-1.50506	0.589019		-0.573495	0.425625	-1.02437	-0.3648	1.29888
-0.228493	1.23999	1.28821	-0.337544	-1.96531	-1.14343	0.85979	-0.45303	-1.13939		0.442547	-1.51159	0.593863		-0.579817	0.445825	-1.00755	-0.36544	1.29026
-0.253265	1.28228	1.29362	-0.327113	-1.94126	-1.1568	0.858338	-0.455892	-1.13439		0.468108	-1.50867	0.596831		-0.584495	0.472023	-0.992389	-0.367311	1.28003
-0.280075	1.31548	1.29891	-0.315557	-1.91732	-1.16612	0.85448	-0.457971	-1.12838		0.4903	-1.49052	0.597663		-0.58715	0.499765	-0.979819	-0.370251	1.26885
-0.306735	1.345	1.30272	-0.302676	-1.89286	-1.17068	0.850212	-0.459299	-1.12171		0.507237	-1.45614	0.596344		-0.588249	0.523534	-0.969229	-0.373767	1.25774
-0.331424	1.37728	1.30409	-0.289178	-1.86679	-1.1722	0.847022	-0.46035	-1.11515		0.517979	-1.40969	0.593345		-0.588815	0.538607	-0.958844	-0.377214	1.24785
-0.353411	1.41701	1.30235	-0.276369	-1.83808	-1.17395	0.845269	-0.461824	-1.10955		0.523007	-1.35912	0.589642		-0.589933	0.542717	-0.946608	-0.380067	1.23995
-0.37337	1.4653	1.2971	-0.265528	-1.80628	-1.17907	0.844089	-0.464303	-1.10542		0.524172	-1.31371	0.586516		-0.592273	0.536931	-0.931262	-0.382166	1.23416
-0.393092	1.51938	1.28818	-0.257288	-1.77175	-1.18911	0.841816	-0.467961	-1.10265		0.524034	-1.2812	0.58516		-0.595811	0.52533	-0.913159	-0.383817	1.22986
-0.414602	1.57392	1.2759	-0.251322	-1.7356	-1.20341	0.836688	-0.472449	-1.10055		0.524782	-1.26542	0.586195		-0.59984	0.513525	-0.894386	-0.38565	1.22594
-0.439059	1.62311	1.26134	-0.246491	-1.69935	-1.21958	0.827611	-0.477036	-1.09822		0.527263	-1.26502	0.589249		-0.603256	0.506539	-0.87804	-0.388319	1.22129
-0.466019	1.6626	1.24644	-0.241356	-1.66447	-1.23478	0.814716	-0.480924	-1.09493		0.53064	-1.27379	0.592803		-0.605042	0.506934	-0.866915	-0.392155	1.21527
-0.493491	1.69062	1.23376	-0.234806	-1.63192	-1.24709	0.799467	-0.48357	-1.09059		0.532901	-1.28258	0.594486		-0.604769	0.514058	-0.862208	-0.39697	1.20796
-0.518828	1.70811	1.22565	-0.226509	-1.60177	-1.25654	0.784222	-0.484868	-1.08577		0.531955	-1.28223	0.591872		-0.602897	0.524698	-0.862872	-0.402095	1.20004
-0.539974	1.71799	1.22331	-0.21702	-1.5732	-1.26521	0.771312	-0.485132	-1.08158		0.526729	-1.26657	0.583532		-0.60069	0.534804	-0.865954	-0.406634	1.19246
-0.556431	1.72392	1.22607	-0.207542	-1.5448	-1.27655	0.762018	-0.484908	-1.07922		0.517702	-1.23434	0.569906		-0.599705	0.541386	-0.867735	-0.40981	1.18599
-0.569445	1.72898	1.23128	-0.199444	-1.51513	-1.29403	0.755932	-0.484715	-1.07959		0.506668	-1.18934	0.553513		-0.601049	0.543693	-0.865149	-0.411252	1.18089
-0.581379	1.73459	1.23505	-0.193721	-1.48338	-1.31962	0.751091	-0.484825	-1.08297		0.495929	-1.13873	0.538317		-0.604771	0.543223	-0.856857	-0.41111	1.17687
-0.59465	1.74021	1.23341	-0.190581	-1.44971	-1.35261	0.744864	-0.485143	-1.08899		0.487342	-1.09058	0.528415		-0.609708	0.542703	-0.843602	-0.409983	1.17317
-0.610708	1.74402	1.22362	-0.1893	-1.41515	-1.38949	0.735187	-0.485231	-1.09676		0.48162	-1.05149	0.526587		-0.613915	0.544639	-0.827808	-0.408697	1.16891
-0.629475	1.74417	1.20504	-0.188434	-1.38104	-1.42497	0.721511	-0.484455	-1.10522		0.478112	-1.02519	0.533292		-0.615481	0.550081	-0.81264	-0.407994	1.16349
-0.649379	1.74014	1.17937	-0.186342	-1.34835	-1.45395	0.704997	-0.482238	-1.11349		0.475057	-1.01235	0.546465		-0.613347	0.558067	-0.800897	-0.408266	1.15679
-0.667914	1.73332	1.15022	-0.181829	-1.31723	-1.47364	0.687897	-0.478319	-1.12119		0.470248	-1.01107	0.562161		-0.607747	0.565882	-0.794071	-0.409384	1.14934
-0.682576	1.72632	1.12205	-0.174628	-1.28698	-1.48474	0.672471	-0.472906	-1.12853		0.461905	-1.0178	0.575767		-0.600131	0.570028	-0.791865	-0.410737	1.14205
-0.69187	1.72165	1.09892	-0.16549	-1.25638	-1.49119	0.659965	-0.466638	-1.1361		0.449496	-1.02819	0.583383		-0.59262	0.567569	-0.792366	-0.411462	1.13589
-0.696064	1.72029	1.08323	-0.155815	-1.22435	-1.49847	0.65009	-0.460351	-1.14451		0.434144	-1.03786	0.582969		-0.587275	0.557389	-0.79283	-0.410785	1.13144
-0.697312	1.72119	1.07501	-0.147007	-1.19032	-1.51128	0.64113	-0.454732	-1.15399		0.418353	-1.04304	0.574926		-0.585448	0.540819	-0.79082	-0.408343	1.12857
-0.698985	1.72197	1.072	-0.139862	-1.15454	-1.53164	0.630573	-0.450037	-1.16416		0.405035	-1.04101	0.561932		-0.58741	0.52129	-0.785194	-0.404301	1.12653
-0.704377	1.72028	1.07049	-0.134287	-1.118	-1.55821	0.616014	-0.446014	-1.17413		0.396249	-1.03022	0.548046		-0.592353	0.503041	-0.776478	-0.399233	1.1242
-0.715346	1.71513	1.0667	-0.129458	-1.08204	-1.58698	0.596019	-0.442058	-1.18286		0.392226	-1.01027	0.537339		-0.598769	0.4894	-0.766412	-0.393801	1.12061
-0.731538	1.70748	1.05811	-0.124307	-1.04796	-1.61287	0.57067	-0.437518	-1.18959		0.391207	-0.981858	0.532562		-0.605075	0.481459	-0.756917	-0.388413	1.11535
-0.750606	1.69977	1.04414	-0.118091	-1.01648	-1.63163	0.541566	-0.432008	-1.19419		0.390187	-0.946953	0.534336		-0.61026	0.477805	-0.749004	-0.383018	1.10868
-0.769296	1.69486	1.02613	-0.110782	-0.987446	-1.64122	0.511219	-0.425575	-1.19717		0.386182	-0.908977	0.541194		-0.614295	0.47544	-0.742218	-0.377132	1.10141
-0.784876	1.69472	1.00649	-0.103144	-0.959832	-1.64239	0.482038	-0.418669	-1.19952		0.377395	-0.872724	0.550382		-0.618084	0.471393	-0.734842	-0.370058	1.09445
-0.796189	1.69933	0.987749	-0.0964884	-0.932088	-1.63814	0.455329	-0.411958	-1.20232		0.363766	-0.843523	0.558999		-0.622951	0.464174	-0.72471	-0.361187	1.08848
-0.803952	1.70627	0.971646	-0.0922056	-0.902796	-1.63242	0.430804	-0.406067	-1.20635		0.346771	-0.825673	0.564935		-0.629911	0.454372	-0.710175	-0.350243	1.08361
-0.810269	1.71105	0.958758	-0.0912524	-0.871271	-1.62835	0.406875	-0.401344	-1.21188		0.328654	-0.820704	0.567271		-0.639077	0.444166	-0.690779	-0.337392	1.07937
-0.817702	1.70833	0.948508	-0.0937616	-0.837849	-1.62677	0.381596	-0.397726	-1.2186		0.311496	-0.826366	0.566126		-0.649537	0.436101	-0.667394	-0.323174	1.07489
-0.828305	1.69379	0.939511	-0.0989427	-0.803691	-1.6257	0.353758	-0.394763	-1.22576		0.296444	-0.837028	0.562206		-0.659735	0.43175	-0.641839	-0.308302	1.06923
-0.842924	1.66594	0.93007	-0.105345	-0.770213	-1.62113	0.323569	-0.391793	-1.23252		0.283323	-0.845509	0.556371		-0.668163	0.430846	-0.616165	-0.293394	1.06172
-0.860924	1.62704	0.91869	-0.111413	-0.738444	-1.60874	0.292591	-0.388219	-1.23823		0.270737	-0.845629	0.549425		-0.673995	0.43121	-0.591851	-0.278731	1.05226
-0.880392	1.58253	0.904467	-0.116114	-0.708625	-1.58585	0.263025	-0.383784	-1.24278		0.256647	-0.83446	0.542126		-0.677396	0.42946	-0.569175	-0.264161	1.04138
-0.898757	1.53903	0.887234	-0.119352	-0.680201	-1.55261	0.236719	-0.378706	-1.24655		0.239292	-0.813408	0.535318		-0.679396	0.422275	-0.547017	-0.249186	1.02996
-0.913678	1.50164	0.867411	-0.121958	-0.652158	-1.51196	0.214371	-0.373606	-1.25026		0.21811	-0.787848	0.530039		-0.681467	0.407762	-0.523231	-0.233235	1.01894
-0.923837	1.47186	0.845646	-0.125246	-0.62349	-1.4683	0.195207	-0.369239	-1.25458		0.194233	-0.765516	0.527496		-0.684979	0.386431	-0.495518	-0.215999	1.00879
-0.929294	1.44701	0.822463	-0.130364	-0.593615	-1.42571	0.17721	-0.366158	-1.25971		0.170211	-0.754207	0.52885		-0.690755	0.361269	-0.462478	-0.19766	0.999361
-0.931175	1.42136	0.798157	-0.137753	-0.562599	-1.38639	0.157776	-0.364478	-1.26531		0.148995	-0.759408	0.534797		-0.698819	0.336767	-0.424339	-0.178896	0.98994
-0.930848	1.38838	0.772991	-0.146976	-0.531153	-1.35007	0.134596	-0.363859	-1.27059		0.132631	-0.782485	0.545073		-0.708439	0.317151	-0.382976	-0.160628	0.979642
-0.929034	1.34318	0.747544	-0.156955	-0.500417	-1.31441	0.106495	-0.363709	-1.27472		0.12132	-0.820013	0.558102		-0.718452	0.30457	-0.341166	-0.143649	0.967901
-0.925371	1.28419	0.722896	-0.166484	-0.471559	-1.27623	0.0739316	-0.363497	-1.2772		0.113335	-0.864567	0.571092		-0.727804	0.298114	-0.30144	-0.128297	0.954832
-0.91867	1.21366	0.700442	-0.17474	-0.445325	-1.23291	0.0389021	-0.363015	-1.27813		0.105815	-0.906902	0.580701		-0.73608	0.294163	-0.265108	-0.114346	0.941275
-0.907709	1.13697	0.681348	-0.181602	-0.421695	-1.18358	0.00419099	-0.362471	-1.27816		0.0959886	-0.93879	0.584159		-0.743784	0.287969	-0.23191	-0.101148	0.928535
-0.892089	1.06097	0.665939	-0.187654	-0.399845	-1.12966	-0.0277914	-0.362389	-1.27819		0.0822229	-0.955493	0.580398		-0.752172	0.275683	-0.200415	-0.0879496	0.917915
-0.872684	0.991969	0.653372	-0.193915	-0.378475	-1.07439	-0.0560834	-0.363378	-1.27905		0.0644262	-0.956885	0.570659		-0.762673	0.255908	-0.168879	-0.0742314	0.910268
-0.851497	0.933918	0.641806	-0.201399	-0.356382	-1.02163	-0.0816288	-0.365858	-1.28114		0.0437642	-0.946912	0.558222		-0.776169	0.230097	-0.13613	-0.0599338	0.905715
-0.831013	0.887367	0.629013	-0.210662	-0.332997	-0.974171	-0.106863	-0.369851	-1.2843		0.0219283	-0.931797	0.547325		-0.792501	0.201731	-0.102099	-0.0454842	0.903622
-0.813386	0.849688	0.61317	-0.221522	-0.308601	-0.932404	-0.134619	-0.374917	-1.28786		0.000320439	-0.917887	0.541694		-0.810474	0.174766	-0.0678631	-0.0316324	0.90284
-0.799737	0.816416	0.593535	-0.23306	-0.284117	-0.893981	-0.166881	-0.380272	-1.29086		-0.0205514	-0.909999	0.543285		-0.828361	0.152031	-0.0352418	-0.0191567	0.902122
-0.789792	0.783113	0.570774	-0.243952	-0.260592	-0.854741	-0.203969	-0.385048	-1.29239		-0.0412921	-0.910652	0.551677		-0.844631	0.134202	-0.00612003	-0.00854833	0.900572
-0.781939	0.746841	0.546849	-0.253009	-0.238678	-0.810537	-0.244454	-0.388634	-1.29198		-0.0633778	-0.920113	0.56426		-0.858572	0.119702	0.0182966	0.000210636	0.89797
-0.77375	0.706586	0.524485	-0.259683	-0.218353	-0.759075	-0.285754	-0.390926	-1.28977		-0.0884861	-0.936908	0.577097		-0.870524	0.105503	0.0380515	0.00767541	0.894836
-0.762838	0.662621	0.506347	-0.264285	-0.199002	-0.700875	-0.325063	-0.392383	-1.28643		-0.117592	-0.958534	0.586135		-0.881688	0.0885665	0.0545825	0.0147404	0.892168
-0.747794	0.615413	0.494131	-0.267797	-0.179764	-0.638885	-0.360254	-0.393841	-1.2829		-0.150203	-0.982193	0.588431		-0.89363	0.0673843	0.07029	0.0222762	0.890976
-0.728787	0.564897	0.487895	-0.271357	-0.159962	-0.577027	-0.390438	-0.396147	-1.27993		-0.18416	-1.00545	0.58307		-0.907677	0.042969	0.0876087	0.0307517	0.89181
-0.707502	0.51056	0.485941	-0.275684	-0.139428	-0.518424	-0.416088	-0.399804	-1.27778		-0.216241	-1.02667	0.571485		-0.924406	0.0187871	0.107949	0.0400172	0.894505
-0.686368	0.45221	0.48536	-0.280737	-0.118615	-0.464145	-0.438687	-0.404777	-1.27606		-0.24338	-1.04504	0.557028		-0.943383	-0.000478652	0.13102	0.0493554	0.89826
-0.667408	0.390807	0.483078	-0.285763	-0.0984662	-0.412937	-0.46004	-0.41056	-1.27399		-0.26397	-1.0604	0.543897		-0.963251	-0.0108748	0.154922	0.0577832	0.902011
-0.65133	0.328807	0.476971	-0.289685	-0.0800655	-0.361958	-0.48146	-0.416436	-1.27075		-0.278588	-1.07292	0.535751		-0.982184	-0.0109474	0.176985	0.0644607	0.904887
-0.637324	0.269744	0.466554	-0.291627	-0.0641712	-0.308112	-0.503184	-0.421802	-1.26588		-0.289776	-1.08319	0.534551		-0.998571	-0.00246192	0.194961	0.0690228	0.906545
-0.623652	0.217237	0.45298	-0.291323	-0.0508021	-0.24947	-0.524306	-0.426394	-1.25944		-0.301008	-1.09251	0.540065		-1.01166	0.0103083	0.207964	0.071697	0.907234
-0.608695	0.173797	0.438401	-0.289265	-0.0390781	-0.186222	-0.543343	-0.43035	-1.25199		-0.315342	-1.10325	0.550178		-1.02185	0.0223933	0.216731	0.0731807	0.907606
-0.59186	0.139812	0.425055	-0.286538	-0.0274524	-0.120806	-0.559171	-0.434093	-1.24438		-0.33439	-1.11867	0.561772		-1.03051	0.030172	0.223134	0.0743549	0.908373
-0.573931	0.113064	0.414481	-0.284427	-0.0142937	-0.0570633	-0.57185	-0.438118	-1.23738		-0.357956	-1.14187	0.571745		-1.03927	0.0327345	0.229254	0.0759562	0.909982
-0.556751	0.0890239	0.40712	-0.283932	0.00142268	0.00133341	-0.582845	-0.442761	-1.23143		-0.38437	-1.17428	0.577771		-1.04929	0.0320464	0.236446	0.0783263	0.912424
-0.542484	0.0620555	0.402345	-0.285354	0.0196538	0.0525586	-0.594486	-0.44804	-1.22651		-0.411302	-1.21448	0.578628		-1.06077	0.0319822	0.244781	0.0813127	0.915242
-0.532788	0.0273465	0.398811	-0.28812	0.0392988	0.0976307	-0.608906	-0.453626	-1.22217		-0.4367	-1.25796	0.574175		-1.07291	0.0367303	0.253028	0.0843492	0.917743
-0.528217	-0.0170377	0.394957	-0.290957	0.0586814	0.140145	-0.627004	-0.458959	-1.21773		-0.459575	-1.29832	0.565163		-1.08447	0.0492004	0.259154	0.0866915	0.91934
-0.528012	-0.0688792	0.389532	-0.292383	0.0762618	0.184751	-0.647955	-0.463503	-1.21265		-0.480343	-1.32939	0.552997		-1.09431	0.0699499	0.261173	0.0877287	0.919888
-0.530343	-0.122081	0.381994	-0.291343	0.0912374	0.235052	-0.669471	-0.467016	-1.20676		-0.5006	-1.34736	0.53947		-1.10204	0.0969391	0.258044	0.0872531	0.919876
-0.532983	-0.168646	0.372658	-0.287697	0.10378	0.291948	-0.688674	-0.469732	-1.20044		-0.522309	-1.35224	0.526472		-1.10811	0.126201	0.250305	0.0855663	0.920344
-0.534207	-0.20167	0.362508	-0.282336	0.114857	0.353226	-0.703185	-0.472329	-1.19446		-0.5467	-1.348	0.515688		-1.11366	0.153259	0.240094	0.0833621	0.922522
-0.533604	-0.218121	0.352748	-0.276823	0.125765	0.414577	-0.712011	-0.475686	-1.18961		-0.573375	-1.34163	0.508356		-1.12004	0.174836	0.230465	0.0814283	0.927345
-0.532373	-0.220205	0.344298	-0.272756	0.137582	0.471494	-0.715937	-0.480536	-1.18632		-0.600119	-1.34124	0.50513		-1.12828	0.190177	0.224208	0.0803088	0.935048
-0.532862	-0.214817	0.337522	-0.271128	0.150736	0.52113	-0.717277	-0.487174	-1.18438		-0.623615	-1.35383	0.506016		-1.13863	0.201362	0.222675	0.0800894	0.945059
-0.537479	-0.211362	0.33231	-0.272006	0.164823	0.563345	-0.719068	-0.495362	-1.18302		-0.640786	-1.38316	0.510327		-1.15043	0.212355	0.225186	0.0804085	0.956239
-0.547471	-0.21885	0.328433	-0.274618	0.178733	0.600585	-0.723946	-0.50448	-1.18125		-0.650114	-1.42844	0.516658		-1.16223	0.227175	0.229338	0.0806728	0.967356
-0.562208	-0.243239	0.325883	-0.277791	0.191089	0.636774	-0.73311	-0.513826	-1.17829		-0.652297	-1.48439	0.522987		-1.17234	0.248055	0.232064	0.0803582	0.977563
-0.579344	-0.28577	0.324924	-0.28049	0.200844	0.675713	-0.74581	-0.522911	-1.17394		-0.649975	-1.54281	0.527046		-1.1795	0.274457	0.23093	0.0792467	0.986672
-0.595777	-0.342664	0.325797	-0.282263	0.207824	0.719578	-0.759653	-0.531642	-1.16868		-0.646705	-1.59536	0.526976		-1.18342	0.30342	0.225059	0.0775046	0.995126
-0.608914	-0.406212	0.32828	-0.283422	0.212949	0.76804	-0.771629	-0.540302	-1.16347		-0.645733	-1.63628	0.522068		-1.18489	0.330988	0.215316	0.0755925	1.00372
-0.617625	-0.466963	0.331407	-0.284929	0.21797	0.818351	-0.779427	-0.54939	-1.15938		-0.649058	-1.66418	0.513247		-1.18535	0.353981	0.203764	0.0740651	1.0132
-0.622532	-0.516408	0.333579	-0.288044	0.224807	0.866419	-0.782399	-0.559376	-1.15721		-0.657074	-1.68199	0.502973		-1.18625	0.371294	0.192711	0.0733517	1.02399
-0.625605	-0.549318	0.333038	-0.293829	0.234778	0.908533	-0.78174	-0.570481	-1.1572		-0.668801	-1.69539	0.494523		-1.18833	0.384237	0.183744	0.0735938	1.03596
-0.629331	-0.564938	0.328497	-0.302694	0.248081	0.943046	-0.779821	-0.582544	-1.15889		-0.682543	-1.71047	0.49088		-1.19131	0.395862	0.177097	0.0745949	1.04858
-0.63578	-0.566622	0.31968	-0.314171	0.263773	0.971237	-0.77906	-0.595053	-1.16129		-0.69672	-1.73172	0.493692		-1.19408	0.409662	0.171519	0.0759057	1.06107
-0.645848	-0.560182	0.30757	-0.32703	0.280238	0.996893	-0.780899	-0.607312	-1.16325		-0.710629	-1.761	0.502667		-1.19526	0.42812	0.164708	0.0770246	1.07279
-0.658893	-0.551747	0.294295	-0.33975	0.295893	1.02475	-0.785295	-0.61872	-1.16383		-0.724833	-1.79753	0.515597		-1.19375	0.451662	0.154173	0.0776412	1.08355
-0.6729	-0.546048	0.282662	-0.351136	0.309815	1.05852	-0.790879	-0.629029	-1.16277		-0.740958	-1.83868	0.528971		-1.18925	0.4784	0.138262	0.0778139	1.09368
-0.685209	-0.54566	0.275404	-0.360799	0.322044	1.09946	-0.795581	-0.638473	-1.16052		-0.760889	-1.881	0.53896		-1.18231	0.504844	0.116916	0.0779811	1.10394
-0.6936	-0.551167	0.274314	-0.369268	0.333492	1.14607	-0.797449	-0.647671	-1.15813		-0.785684	-1.9213	0.542531		-1.17411	0.527374	0.0917802	0.0787755	1.11517
[truncated: 1,899 more rows]

## Sheet: Fig1h
Active	Active	Active	Active		Passive	Passive	Passive	Passive
[truncated: 10 more rows]

[truncated: 48 more sheets: FigS2b, Fig2d, Fig2e, Fig2f, FigS4a and b, FigS4c, FigS4d-f, FigS2c, Fig3c, Fig3d, Fig3e, Fig3f, FigS5b, FigS5c, FigS5d, FigS6, FigS7b, FigS7c, FigS7d, FigS8a …]
